# Supplementary material for: Metatranscriptomic Analysis of the Bacterial Symbiont Dactylopiibacterium carminicum from the Carmine Cochineal Dactylopius coccus (Hemiptera: Coccoidea: Dactylopiidae)
Source: Life (Basel). 2019 Jan 3;9(1):4. doi: 10.3390/life9010004 (PMC6463064; doi:10.3390/life9010004)
Supplement: Supplementary file 1 [file life-09-00004-s001.zip › supplementary_files-revise/Tabla_S1_010319_.xlsx]

## Sheet: Supplementary_Table1A
Suppplementary Table 1a. Expression level of Dactylopiibacterium genes from different insect tissues.
GeneID	Expression Level Gut (Log2TPM)	Expression Level Hemolymph (Log2TPM)	Expression Level Ovary (Log2TPM)	ProteinID	Annotation	KEGG ID	KEGG annotation
gene0	7.98071	7.57531	8.86104		peptidase
gene1	0	0	0		transglutaminase
gene2	6.30579	6.6614	7.44126	WP_095525903.1	hypothetical_protein
gene3	0	4.81489	8.92709	WP_095525904.1	hypothetical_protein
gene4	0	0	0	WP_095525905.1	hypothetical_protein
gene5	0	0	0	WP_095525906.1	hypothetical_protein
gene6	0	6.62356	0	WP_095525907.1	hypothetical_protein
gene7	4.77189	6.91125	0	WP_095525908.1	hypothetical_protein
gene8	6.31119	4.3875	0	WP_095525909.1	pantoate--beta-alanine_ligase	K01918	pantoate--beta-alanine ligase [EC:6.3.2.1]
gene9	6.98235	7.07021	8.84573	WP_095525910.1	hypothetical_protein
gene10	0	6.74043	0	WP_095525911.1	prepilin-type_N-terminal_cleavage/methylation_domain-containing_protein
gene11	0	0	0	WP_095525923.1	transcriptional_regulator
gene12	0	0	0	WP_095525912.1	alkene_reductase
gene13	6.28479	6.25361	6.02879	WP_095525913.1	sugar_kinase	K00874	2-dehydro-3-deoxygluconokinase [EC:2.7.1.45]
gene14	6.35902	3.24894	0	WP_095525914.1	AraC_family_transcriptional_regulator
gene15	5.82146	4.20033	6.29652	WP_095525915.1	TonB-dependent_receptor	K16089	outer membrane receptor for ferrienterochelin and colicins
gene16	0	0	0	WP_095525916.1	DUF2218_domain-containing_protein
gene17	7.04089	6.57561	7.92448	WP_095525917.1	alpha/beta_hydrolase	K07017	uncharacterized protein
gene18	7.0649	7.09729	8.51358	WP_095525918.1	type_I_methionyl_aminopeptidase	K01265	methionyl aminopeptidase [EC:3.4.11.18]
gene19	0	7.63421	0	WP_095525919.1	hypothetical_protein
gene20	7.22984	5.63042	0	WP_095525920.1	antibiotic_biosynthesis_monooxygenase
gene21	0	4.14269	0	WP_095525921.1	hypothetical_protein	K00077	2-dehydropantoate 2-reductase [EC:1.1.1.169]
gene22	6.38566	0	0	WP_095525922.1	hypothetical_protein	K00077	2-dehydropantoate 2-reductase [EC:1.1.1.169]
gene23	0	0	0		hypothetical_protein
gene24	5.90929	0	0	WP_095525924.1	hypothetical_protein
gene25	0	0	7.45976	WP_095525925.1	hypothetical_protein
gene26	0	4.82324	7.56996	WP_095525926.1	sensor_domain-containing_diguanylate_cyclase
gene27	3.84833	3.57854	6.7725	WP_095525927.1	PAS_domain_S-box_protein
gene28	0	5.46031	0	WP_095525928.1	NAD+_synthase	K01950	NAD+ synthase (glutamine-hydrolysing) [EC:6.3.5.1]
gene29	8.64375	8.24975	7.72174	WP_095525929.1	NAD(P)(+)_transhydrogenase_(Re/Si-specific)_subunit_beta	K00325	H+-translocating NAD(P) transhydrogenase subunit beta [EC:1.6.1.2 7.1.1.1]
gene30	8.11341	8.41201	9.14013	WP_095525930.1	NAD(P)(+)_transhydrogenase_(Re/Si-specific)_subunit_alpha	K00324	H+-translocating NAD(P) transhydrogenase subunit alpha [EC:1.6.1.2 7.1.1.1]
gene31	0	6.48193	0	WP_095525931.1	hypothetical_protein	K03284	magnesium transporter
gene32	10.5895	10.0688	9.6298	WP_095523396.1	hypothetical_protein
gene33	6.26641	6.13313	0	WP_095523473.1	phosphatase_PAP2_family_protein
gene34	6.99601	6.86563	0	WP_095523397.1	PAS_domain_S-box_protein
gene35	4.5437	4.41075	6.47471	WP_095523398.1	sensor_domain-containing_diguanylate_cyclase
gene36	7.09905	5.66666	0	WP_095523399.1	DJ-1_family_protein	K03152	protein deglycase [EC:3.5.1.124]
gene37	5.92244	5.27016	6.40298	WP_095523400.1	ATP-dependent_RNA_helicase_HrpA	K03578	ATP-dependent helicase HrpA [EC:3.6.4.13]
gene38	8.53823	7.48191	0	WP_095523401.1	translation_initiation_factor_IF-1	K02518	translation initiation factor IF-1
gene39	10.7034	12.1711	11.4841	WP_095523402.1	cold-shock_protein	K03704	cold shock protein (beta-ribbon, CspA family)
gene40	7.39392	7.06282	6.48795	WP_095523403.1	LrgB_family_protein
gene41	7.49767	8.05785	9.22035	WP_095523474.1	CidA/LrgA_family_protein	K06518	holin-like protein
gene42	6.56778	4.36854	7.03526	WP_095523404.1	mechanosensitive_ion_channel_protein_MscS
gene43	6.79766	5.75382	0	WP_095523405.1	methyltransferase_domain-containing_protein	K03500	16S rRNA (cytosine967-C5)-methyltransferase [EC:2.1.1.176]
gene44	7.07607	5.55847	7.10238	WP_095523406.1	uracil-DNA_glycosylase	K21929	uracil-DNA glycosylase [EC:3.2.2.27]
gene45	7.71184	7.04235	7.84511	WP_095523475.1	ribosomal-protein-alanine_N-acetyltransferase	K03789	[ribosomal protein S18]-alanine N-acetyltransferase [EC:2.3.1.266]
gene46	6.694	7.19954	6.51396	WP_095523407.1	tRNA_(adenosine(37)-N6)-threonylcarbamoyltransferase_complex_dimerization_subunit_type_1_TsaB	K14742	tRNA threonylcarbamoyladenosine biosynthesis protein TsaB
gene47	5.02651	5.19443	6.73159	WP_095523408.1	two-component_system_response_regulator_OmpR	K07659	two-component system, OmpR family, phosphate regulon response regulator OmpR
gene48	4.86162	3.24387	0		two-component_sensor_histidine_kinase
gene49	8.00476	8.43771	9.16346	WP_095523409.1	septation_protein_A	K06190	intracellular septation protein
gene50	7.36955	0	0	WP_095523410.1	BolA_family_transcriptional_regulator	K05527	BolA family transcriptional regulator, general stress-responsive regulator
gene51	7.52382	7.94568	8.58288	WP_095523411.1	peptidylprolyl_isomerase	K03769	peptidyl-prolyl cis-trans isomerase C [EC:5.2.1.8]
gene52	5.78538	5.36842	0	WP_095523412.1	enoyl-[acyl-carrier-protein]_reductase_FabI	K00208	enoyl-[acyl-carrier protein] reductase I [EC:1.3.1.9 1.3.1.10]
gene53	8.22864	8.39623	0	WP_095523413.1	DUF1161_domain-containing_protein
gene54	6.45511	5.06379	0	WP_095523414.1	molybdopterin-synthase_adenylyltransferase_MoeB	K21029	molybdopterin-synthase adenylyltransferase [EC:2.7.7.80]
gene55	7.2356	6.44189	0	WP_095523415.1	response_regulator
gene56	7.78979	6.09142	7.81489	WP_095523416.1	diguanylate_cyclase_response_regulator
gene57	5.94806	6.63918	6.2791	WP_095523417.1	hypothetical_protein
gene58	6.52351	5.55162	0	WP_095523476.1	hypothetical_protein
gene59	7.92279	7.27718	6.72356	WP_095523418.1	glycosyltransferase
gene60	3.8995	5.57944	6.86827	WP_095523419.1	chloride_channel_protein
gene61	4.04002	5.58406	3.90175	WP_095523420.1	PAS_domain_S-box_protein
gene62	4.52815	4.49164	0	WP_095523421.1	hypothetical_protein	K02030	polar amino acid transport system substrate-binding protein
gene63	6.02761	5.71927	4.76093	WP_095523422.1	DNA_helicase_II	K03657	DNA helicase II / ATP-dependent DNA helicase PcrA [EC:3.6.4.12]
gene64	5.74891	3.42939	0	WP_095523423.1	NAD-dependent_succinate-semialdehyde_dehydrogenase	K00135	succinate-semialdehyde dehydrogenase / glutarate-semialdehyde dehydrogenase [EC:1.2.1.16 1.2.1.79 1.2.1.20]
gene65	6.88403	5.57238	7.41433	WP_095523424.1	anthranilate_phosphoribosyltransferase	K00766	anthranilate phosphoribosyltransferase [EC:2.4.2.18]
gene66	5.57874	5.42066	0	WP_095523425.1	hypothetical_protein
gene67	8.26796	7.67365	6.88064	WP_095523426.1	type_1_glutamine_amidotransferase	K01658	anthranilate synthase component II [EC:4.1.3.27]
gene68	7.54115	6.39541	0	WP_095523427.1	XRE_family_transcriptional_regulator
gene69	0	8.34532	0	WP_095523428.1	hypothetical_protein
gene70	7.2348	7.30469	0	WP_095523429.1	hypothetical_protein
gene71	6.0701	3.97085	0	WP_095523430.1	hypothetical_protein
gene72	0	0	0	WP_095523431.1	hypothetical_protein
gene73	0	0	0	WP_095523432.1	hypothetical_protein
gene74	0	0	0	WP_095523433.1	hypothetical_protein
gene75	0	0	0	WP_095523434.1	hypothetical_protein
gene76	0	0	0	WP_095523435.1	hypothetical_protein
gene77	0	0	0	WP_095523436.1	AlpA_family_phage_regulatory_protein
gene78	3.99367	4.02414	5.44493	WP_095523437.1	DUF4102_domain-containing_protein
gene79	0	0	0	WP_095523438.1	hypothetical_protein
gene80	6.60313	5.46456	0	WP_095523477.1	cell_division_protein_ZapE	K06916	cell division protein ZapE
gene81	8.51779	8.27131	7.3877	WP_095523439.1	dihydrolipoyllysine-residue_succinyltransferase	K00658	2-oxoglutarate dehydrogenase E2 component (dihydrolipoamide succinyltransferase) [EC:2.3.1.61]
gene82	8.64023	8.76375	8.99455	WP_095523440.1	2-oxoglutarate_dehydrogenase_E1_component	K00164	2-oxoglutarate dehydrogenase E1 component [EC:1.2.4.2]
gene83	8.03041	8.52763	8.23005	WP_095523441.1	citrate_(Si)-synthase	K01647	citrate synthase [EC:2.3.3.1]
gene84	7.00985	0	0	WP_095523442.1	succinate_dehydrogenase_assembly_factor_2	K09159	antitoxin CptB
gene85	7.60323	7.92643	8.47762	WP_095523443.1	succinate_dehydrogenase_iron-sulfur_subunit	K00240	succinate dehydrogenase / fumarate reductase, iron-sulfur subunit [EC:1.3.5.1 1.3.5.4]
gene86	8.37369	8.72224	8.37012		fumarate_reductase_(quinol)_flavoprotein_subunit
gene87	8.16024	8.79948	8.54989	WP_095523444.1	succinate_dehydrogenase-2C_cytochrome_b556_subunit	K00241	succinate dehydrogenase / fumarate reductase, cytochrome b subunit
gene88	8.27662	7.61419	8.93259	WP_095523445.1	GntR_family_transcriptional_regulator	K03710	GntR family transcriptional regulator
gene89	8.56799	8.35908	7.77393	WP_095523446.1	malate_dehydrogenase	K00024	malate dehydrogenase [EC:1.1.1.37]
gene90	7.72492	6.83188	8.09211	WP_095523447.1	CoA_ester_lyase	K01644	citrate lyase subunit beta / citryl-CoA lyase [EC:4.1.3.34]
gene91	8.69736	8.14856	8.71706	WP_095523448.1	bifunctional_aconitate_hydratase_2/2-methylisocitrate_dehydratase	K01682	aconitate hydratase 2 / 2-methylisocitrate dehydratase [EC:4.2.1.3 4.2.1.99]
gene92	7.54388	8.27457	0	WP_095523449.1	DUF1840_domain-containing_protein
gene93	7.72219	7.71285	6.99281	WP_095523450.1	NAD(P)/FAD-dependent_oxidoreductase
gene94	8.01647	7.44865	0	WP_095523451.1	MBL_fold_metallo-hydrolase	K01069	hydroxyacylglutathione hydrolase [EC:3.1.2.6]
gene95	7.34293	7.61304	7.36929	WP_095523452.1	DNA-binding_response_regulator
gene96	7.06196	7.22879	0	WP_095523453.1	lipoprotein-releasing_ABC_transporter_ATP-binding_protein_LolD	K09810	lipoprotein-releasing system ATP-binding protein [EC:3.6.3.-]
gene97	6.2967	5.89942	6.34967	WP_095523454.1	ABC_transporter_permease	K09808	lipoprotein-releasing system permease protein
gene98	4.76306	5.20919	0	WP_095523455.1	hypothetical_protein
gene99	6.0594	4.55172	5.885	WP_095523456.1	single-stranded-DNA-specific_exonuclease_RecJ	K07462	single-stranded-DNA-specific exonuclease [EC:3.1.-.-]
gene100	4.1643	5.86096	5.54874	WP_095523457.1	chemotaxis_protein	K03406	methyl-accepting chemotaxis protein
gene101	0	0	0	WP_095523458.1	response_regulator	K03413	two-component system, chemotaxis family, chemotaxis protein CheY
gene102	0	0	0	WP_095523459.1	STAS_domain-containing_protein
gene103	0	3.58816	4.95249	WP_095523460.1	chemotaxis_protein_CheA	K03407	two-component system, chemotaxis family, sensor kinase CheA [EC:2.7.13.3]
gene104	5.16054	4.72356	7.22997	WP_095523461.1	methyl-accepting_chemotaxis_protein	K03406	methyl-accepting chemotaxis protein
gene105	0	4.45176	6.97388	WP_095523462.1	chemotaxis_protein_CheW	K03408	purine-binding chemotaxis protein CheW
gene106	0	4.70947	0	WP_095523463.1	SAM-dependent_methyltransferase	K00575	chemotaxis protein methyltransferase CheR [EC:2.1.1.80]
gene107	5.19338	6.51895	7.12526	WP_095523464.1	chemotaxis_response_regulator_protein-glutamate_methylesterase	K03412	two-component system, chemotaxis family, protein-glutamate methylesterase/glutaminase [EC:3.1.1.61 3.5.1.44]
gene108	4.03738	4.94298	7.78463	WP_095523465.1	hypothetical_protein
gene109	7.29826	3.66638	5.37967	WP_095523466.1	DUF3327_domain-containing_protein	K07214	enterochelin esterase and related enzymes
gene110	0	0	0	WP_095523478.1	esterase_family_protein	K07214	enterochelin esterase and related enzymes
gene111	7.84118	7.25905	7.99249	WP_095523467.1	iron_ABC_transporter_substrate-binding_protein	K02016	iron complex transport system substrate-binding protein
gene112	4.39872	3.89918	5.85183	WP_095523468.1	iron_ABC_transporter_permease	K02015	iron complex transport system permease protein
gene113	0	3.35614	0	WP_095523469.1	enterobactin_ABC_transporter_permease	K02015	iron complex transport system permease protein
gene114	4.86707	0	0	WP_095523470.1	iron_ABC_transporter_ATP-binding_protein	K02013	iron complex transport system ATP-binding protein [EC:3.6.3.34]
gene115	4.30986	4.7021	6.86868	WP_095523471.1	chemotaxis_response_regulator_protein-glutamate_methylesterase	K03412	two-component system, chemotaxis family, protein-glutamate methylesterase/glutaminase [EC:3.1.1.61 3.5.1.44]
gene116	5.97659	4.53854	5.62313	WP_095523472.1	HAMP_domain-containing_protein	K03406	methyl-accepting chemotaxis protein
gene117	0	0	0		hypothetical_protein
gene118	0	0	0		tRNA-Ala
gene119	0	0	0		tRNA-Glu
gene120	0	0	0		tRNA-Asp
gene121	0	0	0		tRNA-Glu
gene122	0	0	0		tRNA-Asp
gene123	3.44139	0	4.89061	WP_095525932.1	type_II/IV_secretion_system_protein	K12276	MSHA biogenesis protein MshE
gene124	4.0701	3.72719	5.44073	WP_095525933.1	type_II_secretion_system_F_family_protein	K12278	MSHA biogenesis protein MshG
gene125	0	0	0	WP_095525934.1	hypothetical_protein
gene126	6.0254	6.38099	0	WP_095525935.1	type_II_secretion_system_protein	K10924	MSHA pilin protein MshA
gene127	6.276	4.62371	0	WP_095525936.1	prepilin-type_N-terminal_cleavage/methylation_domain-containing_protein
gene128	0	4.87644	0	WP_095525937.1	hypothetical_protein	K10927	MSHA pilin protein MshD
gene129	4.80374	3.22394	0	WP_095525938.1	prepilin-type_N-terminal_cleavage/methylation_domain-containing_protein	K12285	MSHA biogenesis protein MshO
gene130	6.19738	0	0	WP_095525939.1	hypothetical_protein
gene131	4.56722	3.74165	4.94267	WP_095525940.1	hypothetical_protein	K12287	MSHA biogenesis protein MshQ
gene132	0	0	0		hypothetical_protein
gene133	0	0	0		toxin
gene134	5.02163	5.75845	0	WP_095525941.1	hypothetical_protein
gene135	0	0	0		AAA_family_ATPase
gene136	5.12046	4.72465	0	WP_095525942.1	ABC_transporter	K06158	ATP-binding cassette, subfamily F, member 3
gene137	4.54556	2.9782	0	WP_095525943.1	SMP-30/gluconolactonase/LRE_family_protein
gene138	0	2.56641	0	WP_095525944.1	C4-dicarboxylate_ABC_transporter_permease	K07793	putative tricarboxylic transport membrane protein
gene139	0	5.69599	0	WP_095525945.1	tripartite_tricarboxylate_transporter_TctB_family_protein
gene140	4.39323	3.3339	0	WP_095525946.1	tripartite_tricarboxylate_transporter_substrate_binding_protein
gene141	5.23356	0	0	WP_095525947.1	2-dehydro-3-deoxy-6-phosphogalactonate_aldolase	K01631	2-dehydro-3-deoxyphosphogalactonate aldolase [EC:4.1.2.21]
gene142	0	6.07867	0	WP_095525948.1	hypothetical_protein	K00883	2-dehydro-3-deoxygalactonokinase [EC:2.7.1.58]
gene143	4.97116	4.29106	0	WP_095525949.1	U32_family_peptidase	K08303	putative protease [EC:3.4.-.-]
gene144	4.52899	4.69655	0	WP_095525950.1	EamA/RhaT_family_transporter
gene145	5.60496	4.26828	6.93632	WP_095525951.1	LysR_family_transcriptional_regulator
gene146	4.83154	6.09346	6.28762	WP_095525952.1	exodeoxyribonuclease_III	K01142	exodeoxyribonuclease III [EC:3.1.11.2]
gene147	8.31491	7.44427	8.13319	WP_095525953.1	penicillin-binding_protein_1A	K05366	penicillin-binding protein 1A [EC:2.4.1.129 3.4.16.4]
gene148	8.43311	6.84557	0	WP_095525954.1	iron_donor_protein_CyaY	K06202	CyaY protein
gene149	0	0	14.1661	WP_095525955.1	hypothetical_protein
gene150	8.98319	7.77981	7.4056	WP_095525956.1	copper_chaperone_PCu(A)C
gene151	7.64304	6.90533	8.54918	WP_095525957.1	HD_domain-containing_protein
gene152	7.95687	7.84174	7.7684	WP_095525958.1	type_IIA_DNA_topoisomerase_subunit_B	K02622	topoisomerase IV subunit B [EC:5.99.1.-]
gene153	6.61309	6.25172	7.78932	WP_095525959.1	hypothetical_protein
gene154	6.41752	6.14541	0	WP_095525960.1	N-acetyltransferase
gene155	5.60486	6.31506	8.26211	WP_095525961.1	LysR_family_transcriptional_regulator
gene156	0	0	0	WP_095525962.1	DoxX_family_protein	K15977	putative oxidoreductase
gene157	6.39581	3.28737	6.57107	WP_095525964.1	dioxygenase	K15777	4,5-DOPA dioxygenase extradiol [EC:1.13.11.-]
gene158	0	0	0	WP_095525963.1	hypothetical_protein
gene159	0	0	0		hypothetical_protein
gene160	0	5.25386	0	WP_095525965.1	type_VI_secretion_system_protein_TssA	K11902	type VI secretion system protein ImpA
gene161	8.62641	7.47725	8.51937	WP_095525966.1	methyl-accepting_chemotaxis_protein	K03406	methyl-accepting chemotaxis protein
gene162	5.32912	6.39438	7.03654	WP_095525967.1	hypothetical_protein	K03406	methyl-accepting chemotaxis protein
gene163	6.51937	7.5551	6.9034	WP_095525968.1	NUDIX_domain-containing_protein
gene164	7.20552	7.28263	8.07493	WP_095525969.1	hypothetical_protein
gene165	7.75587	7.31231	0	WP_095525970.1	HDOD_domain-containing_protein
gene166	11.8705	12.4583	11.8236	WP_095525971.1	flagellar_transcriptional_regulator_FlhD	K02403	flagellar transcriptional activator FlhD
gene167	8.05667	8.80406	8.24297	WP_095525972.1	hypothetical_protein	K04083	molecular chaperone Hsp33
gene168	10.445	10.0393	9.28603	WP_095525973.1	S41_family_peptidase	K03797	carboxyl-terminal processing protease [EC:3.4.21.102]
gene169	9.36156	8.10786	8.76871	WP_095525974.1	peptidase_M23	K22719	murein hydrolase activator
gene170	8.47912	8.6037	8.31786	WP_095525975.1	2-2C3-diphosphoglycerate-dependent_phosphoglycerate_mutase	K01834	2,3-bisphosphoglycerate-dependent phosphoglycerate mutase [EC:5.4.2.11]
gene171	8.38929	9.29805	8.46051	WP_095525976.1	rhodanese-like_domain-containing_protein
gene172	0	8.87798	0		glutaredoxin_3
gene173	9.53774	9.32123	9.08945	WP_095525977.1	protein-export_chaperone_SecB	K03071	preprotein translocase subunit SecB
gene174	8.24344	7.65244	0	WP_095525978.1	hypothetical_protein
gene175	6.37475	6.42816	6.11582	WP_095525979.1	NAD(P)-dependent_glycerol-3-phosphate_dehydrogenase	K00057	glycerol-3-phosphate dehydrogenase (NAD(P)+) [EC:1.1.1.94]
gene176	7.7153	6.68599	8.25955	WP_095525980.1	5-dehydro-4-deoxy-D-glucuronate_isomerase	K01815	4-deoxy-L-threo-5-hexosulose-uronate ketol-isomerase [EC:5.3.1.17]
gene177	6.70566	6.9386	6.98615	WP_095525981.1	NADP-dependent_malic_enzyme	K00029	malate dehydrogenase (oxaloacetate-decarboxylating)(NADP+) [EC:1.1.1.40]
gene178	0	0	0	WP_095525982.1	DedA_family_protein
gene179	4.16859	3.67995	4.54308		bifunctional_2-acylglycerophosphoethanolamine_acyltransferase/acyl-ACP_synthetase
gene180	7.53167	6.14371	5.51801		bifunctional_acyl-ACP--phospholipid_O-acyltransferase/long-chain-fatty-acid--ACP_ligase
gene181	0	0	0		threonine-phosphate_decarboxylase
gene182	0	3.0018	0		cobalamin_biosynthesis_protein
gene183	5.47951	5.23381	5.29082	WP_095522888.1	cobyrinate_a_2Cc-diamide_synthase	K02224	cobyrinic acid a,c-diamide synthase [EC:6.3.5.9 6.3.5.11]
gene184	0	6.19108	0	WP_095523006.1	cob(I)yrinic_acid_a_2Cc-diamide_adenosyltransferase	K19221	cob(I)alamin adenosyltransferase [EC:2.5.1.17]
gene185	4.88232	6.24476	5.84942	WP_095522889.1	TonB-dependent_vitamin_B12_receptor	K16092	vitamin B12 transporter
gene186	0	10.1142	10.176	WP_095522890.1	hypothetical_protein
gene187	8.04246	6.52972	0	WP_095522891.1	cell_division_protein_ZapA
gene188	12.2226	12.3072	0		6S_RNA
gene189	11.1298	12.2853	0	WP_095522892.1	hypothetical_protein
gene190	8.20682	7.70614	0	WP_095523007.1	cell_division_protein_ZapD	K18778	cell division protein ZapD
gene191	6.09592	5.1401	0	WP_095523008.1	dephospho-CoA_kinase	K00859	dephospho-CoA kinase [EC:2.7.1.24]
gene192	4.99639	0	0	WP_095522893.1	SPOR_domain-containing_protein
gene193	6.96486	0	6.73159	WP_095522894.1	type_III_pantothenate_kinase	K03525	type III pantothenate kinase [EC:2.7.1.33]
gene194	6.79667	5.80357	6.52831	WP_095522895.1	biotin--[acetyl-CoA-carboxylase]_ligase	K03524	BirA family transcriptional regulator, biotin operon repressor / biotin---[acetyl-CoA-carboxylase] ligase [EC:6.3.4.15]
gene195	5.75649	5.02074	6.88951	WP_095522896.1	nitrogen_regulation_protein_NR(I)	K07712	two-component system, NtrC family, nitrogen regulation response regulator GlnG
gene196	6.5742	5.81907	0	WP_095522897.1	PAS_domain-containing_sensor_histidine_kinase	K07708	two-component system, NtrC family, nitrogen regulation sensor histidine kinase GlnL [EC:2.7.13.3]
gene197	6.83369	5.25336	0	WP_095522898.1	DUF4124_domain-containing_protein
gene198	9.80783	9.86792	9.21826	WP_095522899.1	type_I_glutamate--ammonia_ligase	K01915	glutamine synthetase [EC:6.3.1.2]
gene199	0	6.63754	0	WP_095522900.1	rhodanese-like_domain-containing_protein
gene200	7.23288	7.39232	0	WP_095522901.1	quinolinate_synthase_NadA	K03517	quinolinate synthase [EC:2.5.1.72]
gene201	7.72288	5.59852	0	WP_095522902.1	hypothetical_protein
gene202	5.10894	4.01555	0	WP_095522903.1	cardiolipin_synthase_ClsB	K06131	cardiolipin synthase A/B [EC:2.7.8.-]
gene203	6.76792	7.34154	8.23495	WP_095522904.1	3-2C4-dihydroxy-2-butanone-4-phosphate_synthase	K14652	3,4-dihydroxy 2-butanone 4-phosphate synthase / GTP cyclohydrolase II [EC:4.1.99.12 3.5.4.25]
gene204	8.18327	6.192	9.20666	WP_095522905.1	6-2C7-dimethyl-8-ribityllumazine_synthase	K00794	6,7-dimethyl-8-ribityllumazine synthase [EC:2.5.1.78]
gene205	7.48024	6.46478	8.48183	WP_095522906.1	transcription_antitermination_factor_NusB	K03625	N utilization substance protein B
gene206	0	6.16088	0	WP_095522907.1	thiamine-phosphate_kinase	K00946	thiamine-monophosphate kinase [EC:2.7.4.16]
gene207	7.38543	5.66959	0	WP_095522908.1	phosphatidylglycerophosphatase_A	K01095	phosphatidylglycerophosphatase A [EC:3.1.3.27]
gene208	5.43441	0	0	WP_095522909.1	HD_domain-containing_protein	K07023	putative hydrolases of HD superfamily
gene209	5.72846	6.15489	7.51817	WP_095522910.1	CinA_family_protein	K03743	nicotinamide-nucleotide amidase [EC:3.5.1.42]
gene210	6.05694	5.34068	0	WP_095522911.1	ZIP_family_metal_transporter	K07238	zinc transporter, ZIP family
gene211	8.13301	7.26046	8.31982	WP_095523009.1	DNA_topoisomerase_III	K03169	DNA topoisomerase III [EC:5.99.1.2]
gene212	9.08742	8.54487	0	WP_095522912.1	DUF494_domain-containing_protein	K03747	Smg protein
gene213	6.23707	4.91727	0	WP_095522913.1	DNA-protecting_protein_DprA	K04096	DNA processing protein
gene214	9.69879	10.0189	9.55703	WP_095522914.1	LysM_domain-containing_protein
gene215	8.50123	7.15839	7.45008	WP_095522915.1	peptide_deformylase	K01462	peptide deformylase [EC:3.5.1.88]
gene216	6.48955	7.11294	0	WP_095522916.1	methionyl-tRNA_formyltransferase	K00604	methionyl-tRNA formyltransferase [EC:2.1.2.9]
gene217	12.0565	10.9075	11.7251	WP_095522917.1	protease_HtpX	K03799	heat shock protein HtpX [EC:3.4.24.-]
gene218	4.2854	0	0		chemotaxis_response_regulator_protein-glutamate_methylesterase
gene219	3.54226	4.59196	6.48053	WP_095522918.1	hypothetical_protein	K03407	two-component system, chemotaxis family, sensor kinase CheA [EC:2.7.13.3]
gene220	0	0	0	WP_095522919.1	STAS_domain-containing_protein
gene221	4.54308	5.28046	0	WP_095522920.1	spermidine_synthase	K00797	spermidine synthase [EC:2.5.1.16]
gene222	4.48971	5.39621	0	WP_095522921.1	EamA/RhaT_family_transporter
gene223	7.07243	4.97636	0	WP_095522922.1	hypothetical_protein
gene224	5.92798	5.44106	0	WP_095522923.1	NYN_domain-containing_protein
gene225	4.90063	4.3296	5.77426	WP_095522924.1	AcrB/AcrD/AcrF_family_protein
gene226	3.8859	4.30208	0	WP_095522925.1	efflux_RND_transporter_periplasmic_adaptor_subunit
gene227	9.05527	8.40287	7.29878	WP_095522926.1	recombinase_RecA	K03553	recombination protein RecA
gene228	8.25681	7.58341	7.68023	WP_095523010.1	recombination_regulator_RecX	K03565	regulatory protein
gene229	5.0027	6.6712	7.32915	WP_095522927.1	LPS_export_ABC_transporter_ATP-binding_protein	K06861	lipopolysaccharide export system ATP-binding protein [EC:3.6.3.-]
gene230	7.95819	8.4777	7.72144	WP_095522928.1	RNA_polymerase_factor_sigma-54	K03092	RNA polymerase sigma-54 factor
gene231	10.1836	10.5574	11.2928	WP_095522929.1	ribosome-associated_translation_inhibitor_RaiA	K05808	putative sigma-54 modulation protein
gene232	8.36562	6.63585	0	WP_095522930.1	PTS_sugar_transporter_subunit_IIA	K02806	PTS system, nitrogen regulatory IIA component [EC:2.7.1.-]
gene233	6.50032	5.6499	0	WP_095522931.1	HPr_kinase/phosphorylase	K06023	HPr kinase/phosphorylase [EC:2.7.11.- 2.7.4.-]
gene234	8.51312	5.78276	0	WP_095522932.1	energy_transducer_TonB	K03832	periplasmic protein TonB
gene235	7.30491	5.62732	0	WP_095522933.1	biopolymer_transporter_ExbB	K03561	biopolymer transport protein ExbB
gene236	8.66269	5.7879	0	WP_095522934.1	biopolymer_transporter_ExbD	K03559	biopolymer transport protein ExbD
gene237	8.19786	8.94697	8.88363	WP_095522935.1	hypothetical_protein
gene238	9.02739	9.13901	8.77384	WP_095522936.1	tRNA_2-thiocytidine(32)_synthetase_TtcA	K14058	tRNA 2-thiocytidine biosynthesis protein TtcA
gene239	7.82805	7.33908	7.56585	WP_095522937.1	sigma-54-dependent_Fis_family_transcriptional_regulator
gene240	5.4941	5.34849	5.72982	WP_095522938.1	HAMP_domain-containing_protein
gene241	7.46755	5.78642	7.48808	WP_095522939.1	DUF4390_domain-containing_protein
gene242	6.20718	6.75911	6.26009	WP_095522940.1	16S_rRNA_(cytosine(967)-C(5))-methyltransferase_RsmB	K03500	16S rRNA (cytosine967-C5)-methyltransferase [EC:2.1.1.176]
gene243	5.2812	7.31892	0	WP_095522941.1	septum_formation_inhibitor_Maf	K06287	septum formation protein
gene244	0	0	0	WP_095522942.1	23S_rRNA_(pseudouridine(1915)-N(3))-methyltransferase_RlmH	K00783	23S rRNA (pseudouridine1915-N3)-methyltransferase [EC:2.1.1.177]
gene245	8.47622	7.52834	9.84582	WP_095522943.1	ribosome_silencing_factor	K09710	ribosome-associated protein
gene246	7.43274	6.49073	8.21497	WP_095522944.1	hypothetical_protein
gene247	5.86162	5.54556	6.24343	WP_095522945.1	hypothetical_protein
gene248	3.11159	5.24717	5.55959	WP_095522946.1	TonB-dependent_receptor	K02014	iron complex outermembrane recepter protein
gene249	6.41143	6.93227	0	WP_095522947.1	hypothetical_protein
gene250	9.01135	7.75602	0	WP_095522948.1	DNA_polymerase_III_subunit_chi	K02339	DNA polymerase III subunit chi [EC:2.7.7.7]
gene251	7.52304	7.51349	7.80441	WP_095522949.1	leucyl_aminopeptidase	K01255	leucyl aminopeptidase [EC:3.4.11.1]
gene252	6.60797	5.9994	5.98959	WP_095522950.1	LPS_export_ABC_transporter_permease_LptF	K07091	lipopolysaccharide export system permease protein
gene253	6.82955	5.98269	8.22992	WP_095522951.1	LPS_export_ABC_transporter_permease_LptG	K11720	lipopolysaccharide export system permease protein
gene254	7.41112	7.16635	0	WP_095523011.1	RDD_family_protein
gene255	0	6.09958	7.91751	WP_095522952.1	DUF3106_domain-containing_protein
gene256	6.3308	7.76622	8.73109	WP_095522953.1	DUF3619_domain-containing_protein
gene257	5.40758	6.52821	6.86942	WP_095523012.1	RNA_polymerase_sigma_factor	K03088	RNA polymerase sigma-70 factor, ECF subfamily
gene258	8.29445	7.91217	7.90927	WP_095522954.1	acetolactate_synthase-2C_large_subunit-2C_biosynthetic_type	K01652	acetolactate synthase I/II/III large subunit [EC:2.2.1.6]
gene259	7.35176	7.78348	0	WP_095522955.1	acetolactate_synthase_small_subunit	K01653	acetolactate synthase I/III small subunit [EC:2.2.1.6]
gene260	9.07372	9.24202	9.69881	WP_095522956.1	ketol-acid_reductoisomerase	K00053	ketol-acid reductoisomerase [EC:1.1.1.86]
gene261	7.59624	7.3988	0	WP_095522957.1	CDP-diacylglycerol--serine_O-phosphatidyltransferase	K17103	CDP-diacylglycerol---serine O-phosphatidyltransferase [EC:2.7.8.8]
gene262	7.65478	7.61363	6.86286	WP_095522958.1	2-isopropylmalate_synthase	K01649	2-isopropylmalate synthase [EC:2.3.3.13]
gene263	8.15176	0	0	WP_095522959.1	DUF2069_domain-containing_protein
gene264	6.32493	6.28553	5.73742	WP_095522960.1	hypothetical_protein	K07058	membrane protein
gene265	7.38977	7.71443	7.39057	WP_095522961.1	hypothetical_protein
gene266	0	0	0		tRNA-Lys
gene267	0	0	0		tRNA-Lys
gene268	6.95136	4.474	6.86324		GGDEF_domain-containing_protein
gene269	7.38514	7.3487	6.63585	WP_095523013.1	efflux_RND_transporter_periplasmic_adaptor_subunit	K13888	membrane fusion protein, macrolide-specific efflux system
gene270	6.59276	6.31095	6.59026	WP_095522962.1	MacB_family_efflux_pump_subunit	K05685	macrolide transport system ATP-binding/permease protein [EC:3.6.3.-]
gene271	6.15245	6.27426	6.80847	WP_095522963.1	RND_transporter
gene272	0	4.89772	6.0174	WP_095522964.1	D-alanyl-D-alanine_carboxypeptidase/D-alanyl-D-alanine-endopeptidase	K07259	serine-type D-Ala-D-Ala carboxypeptidase/endopeptidase (penicillin-binding protein 4) [EC:3.4.16.4 3.4.21.-]
gene273	8.03941	5.15516	0	WP_095522965.1	glutathione_S-transferase_family_protein	K00799	glutathione S-transferase [EC:2.5.1.18]
gene274	4.58015	6.07339	6.03438	WP_095522966.1	LysR_family_transcriptional_regulator
gene275	9.13473	7.65647	8.36498	WP_095522967.1	carbohydrate_kinase_family_protein	K00856	adenosine kinase [EC:2.7.1.20]
gene276	11.2176	9.29418	10.2709	WP_095522968.1	hypothetical_protein	K06077	outer membrane lipoprotein SlyB
gene277	7.42822	6.5419	5.66534	WP_095522969.1	hypothetical_protein
gene278	7.53509	8.31207	8.76408	WP_095522970.1	UDP-3-O-acyl-N-acetylglucosamine_deacetylase	K02535	UDP-3-O-[3-hydroxymyristoyl] N-acetylglucosamine deacetylase [EC:3.5.1.108]
gene279	5.76412	6.42089	6.14527	WP_095522971.1	AmmeMemoRadiSam_system_protein_B	K06990	MEMO1 family protein
gene280	8.25839	8.31624	8.87045	WP_095522972.1	alpha/beta_hydrolase
gene281	7.03504	7.85568	8.36931	WP_095522973.1	leucyl/phenylalanyl-tRNA--protein_transferase	K00684	leucyl/phenylalanyl-tRNA---protein transferase [EC:2.3.2.6]
gene282	7.49804	7.16101	8.46856	WP_095522974.1	arginyltransferase	K21420	leucyl-tRNA---protein transferase [EC:2.3.2.29]
gene283	5.32829	5.79935	5.69562	WP_095522975.1	polysaccharide_biosynthesis_protein
gene284	6.00105	8.2326	7.65854	WP_095523014.1	acetyl-CoA_carboxylase_carboxyltransferase_subunit_alpha	K01962	acetyl-CoA carboxylase carboxyl transferase subunit alpha [EC:6.4.1.2 2.1.3.15]
gene285	6.46755	5.21503	6.24881	WP_095522976.1	tRNA_lysidine(34)_synthetase_TilS	K04075	tRNA(Ile)-lysidine synthase [EC:6.3.4.19]
gene286	6.57582	5.96432	5.83238	WP_095522977.1	PAS_domain_S-box_protein	K11711	two-component system, LuxR family, sensor histidine kinase DctS [EC:2.7.13.3]
gene287	8.4047	7.70356	8.69338	WP_095522978.1	nucleoside-diphosphate_kinase	K00940	nucleoside-diphosphate kinase [EC:2.7.4.6]
gene288	8.04303	7.60048	6.57531	WP_095522979.1	23S_rRNA_(adenine(2503)-C(2))-methyltransferase_RlmN	K06941	23S rRNA (adenine2503-C2)-methyltransferase [EC:2.1.1.192]
gene289	8.49223	7.17183	8.1813	WP_095522980.1	type_IV_pilus_biogenesis/stability_protein_PilW	K02656	type IV pilus assembly protein PilF
gene290	7.85528	6.71886	6.27755	WP_095522981.1	DUF4115_domain-containing_protein	K15539	cytoskeleton protein RodZ
gene291	7.4776	7.17013	6.36177	WP_095523015.1	flavodoxin-dependent_(E)-4-hydroxy-3-methylbut-2-enyl-diphosphate_synthase	K03526	(E)-4-hydroxy-3-methylbut-2-enyl-diphosphate synthase [EC:1.17.7.1 1.17.7.3]
gene292	7.95175	8.04056	8.36082	WP_095522982.1	histidine--tRNA_ligase	K01892	histidyl-tRNA synthetase [EC:6.1.1.21]
gene293	8.86368	8.39005	9.40653	WP_095522983.1	hypothetical_protein
gene294	7.97407	7.97087	7.37031	WP_095522984.1	outer_membrane_protein_assembly_factor_BamB	K17713	outer membrane protein assembly factor BamB
gene295	8.22149	7.80321	7.92176	WP_095522985.1	ribosome_biogenesis_GTPase_Der	K03977	GTPase
gene296	10.2361	9.43316	10.25	WP_095522986.1	RNA_chaperone_Hfq	K03666	host factor-I protein
gene297	9.37408	8.68861	8.33866	WP_095522987.1	GTPase_HflX	K03665	GTPase
gene298	9.61093	9.35016	9.26726	WP_095522988.1	FtsH_protease_activity_modulator_HflK	K04088	membrane protease subunit HflK [EC:3.4.-.-]
gene299	10.0148	9.74553	9.52778	WP_095522989.1	protease_modulator_HflC	K04087	membrane protease subunit HflC [EC:3.4.-.-]
gene300	0	0	0	WP_095522990.1	DUF2065_domain-containing_protein	K09937	uncharacterized protein
gene301	7.29597	5.24413	6.52643	WP_095522991.1	ATP_phosphoribosyltransferase_regulatory_subunit	K02502	ATP phosphoribosyltransferase regulatory subunit
gene302	8.01037	7.50526	6.87566	WP_095522992.1	adenylosuccinate_synthase	K01939	adenylosuccinate synthase [EC:6.3.4.4]
gene303	0	0	0		tRNA-Leu
gene304	7.94441	6.88069	6.95373	WP_095522993.1	ribonuclease_R	K12573	ribonuclease R [EC:3.1.-.-]
gene305	6.87668	7.06756	7.44579	WP_095522994.1	23S_rRNA_(guanosine(2251)-2'-O)-methyltransferase_RlmB	K03218	23S rRNA (guanosine2251-2'-O)-methyltransferase [EC:2.1.1.185]
gene306	7.62668	0	0	WP_095522995.1	nucleotide_pyrophosphohydrolase
gene307	6.41013	6.41408	6.79229	WP_095522996.1	aminoglycoside_phosphotransferase	K07102	N-acetylmuramate 1-kinase [EC:2.7.1.221]
gene308	8.26175	7.62051	7.04756	WP_095522997.1	LPS-assembly_protein_LptD	K04744	LPS-assembly protein
gene309	9.22455	8.6732	8.5359	WP_095523016.1	molecular_chaperone_SurA	K03771	peptidyl-prolyl cis-trans isomerase SurA [EC:5.2.1.8]
gene310	7.63442	5.50589	5.73507	WP_095522998.1	4-hydroxythreonine-4-phosphate_dehydrogenase_PdxA	K00097	4-hydroxythreonine-4-phosphate dehydrogenase [EC:1.1.1.262]
gene311	6.09543	5.84507	6.89276		esterase
gene312	4.74506	4.94486	0	WP_095522999.1	16S_rRNA_(adenine(1518)-N(6)/adenine(1519)-N(6))-dimethyltransferase_RsmA	K02528	16S rRNA (adenine1518-N6/adenine1519-N6)-dimethyltransferase [EC:2.1.1.182]
gene313	8.00233	7.19085	7.16672	WP_095523000.1	mannose-1-phosphate_guanyltransferase	K00966	mannose-1-phosphate guanylyltransferase [EC:2.7.7.13]
gene314	0	7.26219	0	WP_095523001.1	DUF2191_domain-containing_protein
gene315	6.40128	5.34305	0	WP_095523002.1	VapC_toxin_family_PIN_domain_ribonuclease
gene316	5.99103	0	0	WP_095523003.1	serine/threonine_protein_kinase
gene317	0	5.72183	0	WP_095523004.1	dTDP-4-dehydrorhamnose_3-2C5-epimerase	K01790	dTDP-4-dehydrorhamnose 3,5-epimerase [EC:5.1.3.13]
gene318	4.36527	5.63295	0	WP_095523005.1	UDP-glucose_4-epimerase_GalE	K01784	UDP-glucose 4-epimerase [EC:5.1.3.2]
gene319	0	7.23496	0	WP_095523017.1	hypothetical_protein
gene320	9.02712	7.93805	8.54435		IS110_family_transposase
gene321	5.87521	4.30864	6.0042	WP_095525983.1	nicotinate-nucleotide--dimethylbenzimidazole_phosphoribosyltransferase	K00768	nicotinate-nucleotide--dimethylbenzimidazole phosphoribosyltransferase [EC:2.4.2.21]
gene322	0	0	0		Cro/Cl_family_transcriptional_regulator
gene323	6.36405	6.54859	0	WP_095525984.1	bifunctional_adenosylcobinamide_kinase/adenosylcobinamide-phosphate_guanylyltransferase	K02231	adenosylcobinamide kinase / adenosylcobinamide-phosphate guanylyltransferase [EC:2.7.1.156 2.7.7.62]
gene324	4.69766	4.86542	6.07253	WP_095525988.1	cobalamin-binding_protein	K02016	iron complex transport system substrate-binding protein
gene325	0	3.24489	0	WP_095525985.1	ABC_transporter_ATP-binding_protein	K02013	iron complex transport system ATP-binding protein [EC:3.6.3.34]
gene326	5.3704	0	0	WP_095525986.1	iron_ABC_transporter_permease	K02015	iron complex transport system permease protein
gene327	0	3.26704	0	WP_095525987.1	cobyric_acid_synthase	K02232	adenosylcobyric acid synthase [EC:6.3.5.10]
gene328	0	0	0		threonine-phosphate_decarboxylase
gene329	0	7.40534	0	WP_095525989.1	High_potential_iron-sulfur_protein
gene330	5.97453	6.34027	0	WP_095525997.1	ubiquinone_biosynthesis_regulatory_protein_kinase_UbiB	K03688	ubiquinone biosynthesis protein
gene331	6.44217	5.8846	0	WP_095525990.1	threonylcarbamoyl-AMP_synthase	K07566	L-threonylcarbamoyladenylate synthase [EC:2.7.7.87]
gene332	5.44339	6.11756	0	WP_095525991.1	dienelactone_hydrolase_family_protein
gene333	6.12122	5.5744	7.49894	WP_095525992.1	5-(carboxyamino)imidazole_ribonucleotide_synthase	K01589	5-(carboxyamino)imidazole ribonucleotide synthase [EC:6.3.4.18]
gene334	0	6.55397	0	WP_095525993.1	QacE_family_quaternary_ammonium_compound_efflux_SMR_transporter	K03297	small multidrug resistance pump
gene335	0	4.6153	0	WP_095525994.1	5-(carboxyamino)imidazole_ribonucleotide_mutase	K01588	5-(carboxyamino)imidazole ribonucleotide mutase [EC:5.4.99.18]
gene336	7.21801	6.67318	7.59947	WP_095525995.1	bifunctional_methylenetetrahydrofolate_dehydrogenase/methenyltetrahydrofolate_cyclohydrolase_FolD	K01491	methylenetetrahydrofolate dehydrogenase (NADP+) / methenyltetrahydrofolate cyclohydrolase [EC:1.5.1.5 3.5.4.9]
gene337	6.49969	5.95737	0	WP_095525996.1	hypothetical_protein	K01728	pectate lyase [EC:4.2.2.2]
gene338	0	0	0		hypothetical_protein
gene339	0	4.40871	0	WP_095524639.1	fumarate/nitrate_reduction_transcriptional_regulator_Fnr	K01420	CRP/FNR family transcriptional regulator, anaerobic regulatory protein
gene340	9.88905	9.02145	9.56473	WP_095524640.1	universal_stress_protein
gene341	8.28148	8.0847	9.57113	WP_095524641.1	hypothetical_protein	K09926	uncharacterized protein
gene342	8.20413	8.40183	8.23394	WP_095524642.1	cytochrome_c_oxidase_accessory_protein_CcoG
gene343	9.11849	9.57261	9.66358	WP_095524643.1	cytochrome-c_oxidase-2C_cbb3-type_subunit_III	K00406	cytochrome c oxidase cbb3-type subunit III
gene344	9.09273	9.5216	0	WP_095524644.1	CcoQ/FixQ_family_Cbb3-type_cytochrome_c_oxidase_assembly_chaperone	K00407	cytochrome c oxidase cbb3-type subunit IV
gene345	9.83924	9.26043	8.84645	WP_095524645.1	cytochrome-c_oxidase-2C_cbb3-type_subunit_II	K00405	cytochrome c oxidase cbb3-type subunit II
gene346	9.93341	9.50409	9.38901	WP_095524672.1	cytochrome-c_oxidase-2C_cbb3-type_subunit_I	K00404	cytochrome c oxidase cbb3-type subunit I [EC:1.9.3.1]
gene347	0	9.42824	0	WP_095524646.1	cbb3-type_cytochrome_oxidase_assembly_protein_CcoS
gene348	5.90977	6.13662	7.49945	WP_095524673.1	heavy_metal_translocating_P-type_ATPase	K01533	Cu2+-exporting ATPase [EC:3.6.3.4]
gene349	0	0	0		tRNA-Thr
gene350	9.65714	9.46359	8.5437	WP_095524674.1	prepilin-type_N-terminal_cleavage/methylation_domain-containing_protein	K02655	type IV pilus assembly protein PilE
gene351	8.52684	8.61552	8.49496	WP_095524675.1	type_II_secretion_system_protein_GspH	K08084	type IV fimbrial biogenesis protein FimT
gene352	8.5384	8.72396	9.52004	WP_095524647.1	type_IV_pilus_modification_protein_PilV	K02671	type IV pilus assembly protein PilV
gene353	7.77753	7.20698	7.0594	WP_095524676.1	prepilin-type_N-terminal_cleavage/methylation_domain-containing_protein
gene354	5.38151	7.70201	7.71765	WP_095524648.1	hypothetical_protein
gene355	9.3979	9.45543	9.26724	WP_095524649.1	pilus_assembly_protein	K02674	type IV pilus assembly protein PilY1
gene356	10.869	10.6581	10.2753		IS3_family_transposase
gene357	6.82405	6.60407	6.60772	WP_095524650.1	spermidine_synthase
gene358	7.79257	8.66078	8.35972	WP_095524651.1	AraC_family_transcriptional_regulator	K13652	AraC family transcriptional regulator
gene359	7.1128	6.50261	6.67746	WP_095524652.1	ferrochelatase	K01772	protoporphyrin/coproporphyrin ferrochelatase [EC:4.99.1.1 4.99.1.9]
gene360	6.56265	7.40449	0	WP_095524653.1	hypothetical_protein	K08972	putative membrane protein
gene361	0	5.48725	0	WP_095524677.1	tyrosine_protein_phosphatase
gene362	8.13658	7.97703	0	WP_095524654.1	nicotinate-nucleotide_diphosphorylase_(carboxylating)	K00767	nicotinate-nucleotide pyrophosphorylase (carboxylating) [EC:2.4.2.19]
gene363	8.19659	7.95472	7.96068	WP_095524655.1	EamA/RhaT_family_transporter
gene364	5.00824	4.8802	0	WP_095524656.1	LrgB_family_protein
gene365	6.58861	0	0	WP_095524657.1	CidA/LrgA_family_protein
gene366	7.64176	6.41295	9.61386	WP_095524658.1	ureidoglycolate_lyase	K01483	ureidoglycolate lyase [EC:4.3.2.3]
gene367	5.99398	6.1127	6.73403	WP_095524659.1	allantoicase	K01477	allantoicase [EC:3.5.3.4]
gene368	5.12626	0	0	WP_095524660.1	FadR_family_transcriptional_regulator	K05799	GntR family transcriptional regulator, transcriptional repressor for pyruvate dehydrogenase complex
gene369	7.82712	7.5599	7.75132	WP_095524661.1	PAS_domain-containing_protein
gene370	0	5.12873	0	WP_095524662.1	hypothetical_protein
gene371	7.59054	4.46314	5.17552	WP_095524663.1	sensor_histidine_kinase
gene372	8.14456	7.94599	7.72194	WP_095524664.1	DNA-binding_response_regulator	K02483	two-component system, OmpR family, response regulator
gene373	0	9.43638	0	WP_095524665.1	hypothetical_protein
gene374	8.73443	8.45902	0	WP_095524666.1	hypothetical_protein
gene375	7.38223	6.76986	7.36548	WP_095524667.1	DUF748_domain-containing_protein
gene376	6.82799	4.30378	0	WP_095524668.1	aminopeptidase
gene377	6.58631	5.59345	5.39174	WP_095524669.1	mechanosensitive_ion_channel_family_protein	K16053	miniconductance mechanosensitive channel
gene378	6.60491	5.85699	0		acyl-CoA_thioesterase
gene379	4.27749	3.69488	6.72996	WP_095524670.1	DUF2157_domain-containing_protein
gene380	7.73401	8.81398	7.38319	WP_095524671.1	gfo/Idh/MocA_family_oxidoreductase
gene381	6.90545	6.16316	0	WP_095525998.1	mechanosensitive_ion_channel_family_protein
gene382	6.99786	7.96039	8.40621		hypothetical_protein
gene383	6.71062	0	0	WP_095525999.1	alkylphosphonate_utilization_protein	K06193	protein PhnA
gene384	8.90358	8.00699	7.73109	WP_095526000.1	YkgJ_family_cysteine_cluster_protein	K06940	uncharacterized protein
gene385	7.80793	6.72379	7.99177	WP_095526001.1	PilZ_domain-containing_protein
gene386	5.2902	5.86856	6.849		GTP_cyclohydrolase
gene387	6.18124	6.76412	7.5639	WP_095526002.1	phospholipid_carrier-dependent_glycosyltransferase	K00728	dolichyl-phosphate-mannose-protein mannosyltransferase [EC:2.4.1.109]
gene388	5.43907	6.26885	0	WP_095526003.1	ABC_transporter_ATP-binding_protein	K06147	ATP-binding cassette, subfamily B, bacterial
gene389	5.9684	6.88712	7.76033	WP_095526004.1	hypothetical_protein	K01547	K+-transporting ATPase ATPase B chain [EC:3.6.3.12]
gene390	9.97046	9.92902	9.88433	WP_095526005.1	glutamate_synthase_subunit_beta	K00266	glutamate synthase (NADPH) small chain [EC:1.4.1.13]
gene391	9.10113	9.49663	9.10442	WP_095526006.1	glutamate_synthase_subunit_alpha	K00265	glutamate synthase (NADPH) large chain [EC:1.4.1.13]
gene392	5.87644	4.29621	0	WP_095526007.1	ATP-binding_protein
gene393	0	0	0		hypothetical_protein
gene394	10.4966	7.52979	8.79055	WP_095526008.1	excinuclease_ABC_subunit_A	K07334	toxin HigB-1
gene395	10.3122	9.30475	0	WP_095526009.1	addiction_module_antidote_protein-2C_HigA_family	K21498	antitoxin HigA-1
gene396	7.85318	5.05803	7.36156	WP_095526010.1	hypothetical_protein
gene397	7.80217	6.97766	6.22901	WP_095526011.1	hypothetical_protein
gene398	7.89336	6.74187	7.34213	WP_095526012.1	helix-turn-helix_domain-containing_protein
gene399	6.70404	4.78938	7.33369	WP_095526013.1	phage_terminase_large_subunit_family_protein
gene400	0	0	0	WP_095526014.1	hypothetical_protein
gene401	0	0	0	WP_095526015.1	hypothetical_protein
gene402	0	0	9.95263	WP_095526016.1	hypothetical_protein
gene403	0	0	0	WP_095526017.1	hypothetical_protein
gene404	8.8939	7.73507	7.15249	WP_095524678.1	GTPase_Era	K03595	GTPase
gene405	8.27353	7.65902	7.49655	WP_095524679.1	ribonuclease_III	K03685	ribonuclease III [EC:3.1.26.3]
gene406	9.17256	8.51722	9.21176	WP_095524680.1	DUF4845_domain-containing_protein
gene407	8.17694	7.00116	8.21139	WP_095524681.1	signal_peptidase_I	K03100	signal peptidase I [EC:3.4.21.89]
gene408	7.85607	7.57881	8.8376	WP_095524682.1	elongation_factor_4	K03596	GTP-binding protein LepA
gene409	6.11152	5.65335	6.52638	WP_095524683.1	PDZ_domain-containing_protein	K04771	serine protease Do [EC:3.4.21.107]
gene410	7.75195	5.08265	0	WP_095524684.1	Fis_family_transcriptional_regulator
gene411	9.39513	7.64966	8.78614	WP_095524685.1	siderophore-interacting_protein	K03598	sigma-E factor negative regulatory protein RseB
gene412	10.0697	8.15647	7.02285	WP_095524686.1	anti-sigma_24_factor	K03597	sigma-E factor negative regulatory protein RseA
gene413	9.87206	7.51512	7.92331	WP_095524687.1	RNA_polymerase_sigma_factor_RpoE	K03088	RNA polymerase sigma-70 factor, ECF subfamily
gene414	6.78018	6.82515	5.35673		L-aspartate_oxidase
gene415	0	5.49729	0	WP_095524688.1	hypothetical_protein
gene416	8.54135	8.25877	7.71966	WP_095524689.1	beta-ketoacyl-[acyl-carrier-protein]_synthase_II	K09458	3-oxoacyl-[acyl-carrier-protein] synthase II [EC:2.3.1.179]
gene417	10.4904	10.1717	0	WP_095524690.1	acyl_carrier_protein	K02078	acyl carrier protein
gene418	8.22643	6.17592	6.63769	WP_095524691.1	3-oxoacyl-ACP_reductase_FabG	K00059	3-oxoacyl-[acyl-carrier protein] reductase [EC:1.1.1.100]
gene419	6.80215	5.56428	8.15772	WP_095524692.1	[acyl-carrier-protein]_S-malonyltransferase	K00645	[acyl-carrier-protein] S-malonyltransferase [EC:2.3.1.39]
gene420	7.61275	6.07489	7.17506	WP_095524693.1	ketoacyl-ACP_synthase_III	K00648	3-oxoacyl-[acyl-carrier-protein] synthase III [EC:2.3.1.180]
gene421	5.89692	7.01462	5.7148	WP_095524694.1	phosphate_acyltransferase_PlsX	K03621	glycerol-3-phosphate acyltransferase PlsX [EC:2.3.1.15]
gene422	9.48193	10.5025	0	WP_095524695.1	50S_ribosomal_protein_L32	K02911	large subunit ribosomal protein L32
gene423	8.96985	8.81527	8.73983	WP_095524696.1	metal-binding_protein	K07040	uncharacterized protein
gene424	7.79656	7.93503	7.95877	WP_095524697.1	septum_formation_inhibitor_Maf	K06287	septum formation protein
gene425	6.58671	6.44896	0	WP_095524698.1	SAM-dependent_methyltransferase	K07056	16S rRNA (cytidine1402-2'-O)-methyltransferase [EC:2.1.1.198]
gene426	6.08732	6.91962	0	WP_095524699.1	S49_family_peptidase	K04773	protease IV [EC:3.4.21.-]
gene427	6.66519	6.62834	0	WP_095524700.1	(2Fe-2S)-binding_protein
gene428	8.45096	7.62564	8.10854	WP_095524701.1	HAD_family_hydrolase	K01091	phosphoglycolate phosphatase [EC:3.1.3.18]
gene429	8.0021	7.18501	7.89778	WP_095524702.1	RluA_family_pseudouridine_synthase	K06179	23S rRNA pseudouridine955/2504/2580 synthase [EC:5.4.99.24]
gene430	7.98119	7.7927	8.08096	WP_095524703.1	ribonuclease_E/G	K08300	ribonuclease E [EC:3.1.26.12]
gene431	7.17289	6.76633	6.20815	WP_095524704.1	TrpB-like_pyridoxal_phosphate-dependent_enzyme	K06001	tryptophan synthase beta chain [EC:4.2.1.20]
gene432	7.32027	7.51478	7.59753	WP_095524705.1	KR_domain-containing_protein
gene433	6.47946	6.76792	6.83057	WP_095524706.1	8-amino-7-oxononanoate_synthase
gene434	5.33902	4.99714	0	WP_095524707.1	N-acetyltransferase
gene435	4.68594	5.13791	5.0948	WP_095524708.1	LTA_synthase_family_protein
gene436	5.83887	5.36469	8.20758	WP_095524709.1	KR_domain-containing_protein
gene437	5.57672	5.35168	5.37573	WP_095524710.1	capsule_biosynthesis_protein_CapA	K07265	capsular polysaccharide export protein
gene438	5.96047	5.23509	6.09614		beta-3-deoxy-D-manno-oct-2-ulosonic_acid_transferase
gene439	0	0	0		tRNA-His
gene440	0	0	0		tRNA-Arg
gene441	0	0	0		tRNA-Pro
gene442	9.40805	7.36562	8.25728	WP_095523018.1	XRE_family_transcriptional_regulator
gene443	0	6.51328	0	WP_095523019.1	DUF1949_domain-containing_protein
gene444	6.59644	6.99296	9.02121		LysR_family_transcriptional_regulator
gene445	4.53792	0	0		N-acetyl-gamma-glutamyl-phosphate_reductase
gene446	6.61048	5.22895	0	WP_095523020.1	ABC_transporter_substrate-binding_protein
gene447	0	5.46391	7.33321	WP_095523021.1	ABC_transporter_ATP-binding_protein	K15555	sulfonate transport system ATP-binding protein [EC:3.6.3.-]
gene448	0	0	0	WP_095523022.1	ABC_transporter_permease	K15554	sulfonate transport system permease protein
gene449	0	3.32865	0	WP_095523023.1	aliphatic_sulfonate_ABC_transporter_substrate-binding_protein	K15553	sulfonate transport system substrate-binding protein
gene450	0	2.70413	6.60856	WP_095523024.1	ABC_transporter_substrate-binding_protein
gene451	5.51528	6.10196	0	WP_095523025.1	methyl-accepting_chemotaxis_protein	K03406	methyl-accepting chemotaxis protein
gene452	4.47184	4.43518	0	WP_095523026.1	ABC_transporter_substrate-binding_protein	K02077	zinc/manganese transport system substrate-binding protein
gene453	4.65992	0	8.10091	WP_095523027.1	metal_ABC_transporter_permease	K02075	zinc/manganese transport system permease protein
gene454	6.33002	0	0	WP_095523028.1	ABC_transporter_ATP-binding_protein	K02074	zinc/manganese transport system ATP-binding protein
gene455	6.09466	5.60999	0	WP_095523029.1	PLP-dependent_aminotransferase_family_protein
gene456	8.75818	6.66879	0	WP_095523030.1	hypothetical_protein
gene457	5.64164	4.59892	0	WP_095523031.1	LysR_family_transcriptional_regulator
gene458	4.32265	0	0	WP_095523032.1	EamA/RhaT_family_transporter
gene459	4.83053	4.25121	0	WP_095523033.1	hypothetical_protein
gene460	5.87431	0	0	WP_095523034.1	NAD(P)-dependent_oxidoreductase	K00059	3-oxoacyl-[acyl-carrier protein] reductase [EC:1.1.1.100]
gene461	4.13203	3.14513	0	WP_095523113.1	chondroitin_lyase	K20525	oligo-alginate lyase [EC:4.2.2.26]
gene462	3.16564	4.62877	0	WP_095523035.1	chondroitin_lyase	K20525	oligo-alginate lyase [EC:4.2.2.26]
gene463	6.26697	7.46934	7.70012	WP_095523114.1	sugar_ABC_transporter_permease	K17318	putative aldouronate transport system substrate-binding protein
gene464	7.18077	5.05557	0	WP_095523036.1	carbohydrate_ABC_transporter_permease	K17320	putative aldouronate transport system permease protein
gene465	6.88309	6.0513	5.93734	WP_095523115.1	sugar_ABC_transporter_permease	K17319	putative aldouronate transport system permease protein
gene466	7.80654	6.78132	6.58471	WP_095523037.1	sn-glycerol-3-phosphate_ABC_transporter_ATP-binding_protein_UgpC	K10112	multiple sugar transport system ATP-binding protein
gene467	4.20451	6.19101	0	WP_095523038.1	LacI_family_transcriptional_regulator
gene468	6.68117	4.94017	0	WP_095523039.1	hypothetical_protein	K01729	poly(beta-D-mannuronate) lyase [EC:4.2.2.3]
gene469	6.00742	4.97208	5.73742	WP_095523040.1	MATE_family_efflux_transporter
gene470	6.03511	0	0	WP_095523041.1	hypothetical_protein
gene471	7.96266	7.12708	0	WP_095523042.1	quaternary_ammonium_compound-resistance_protein_SugE	K11741	quaternary ammonium compound-resistance protein SugE
gene472	6.09887	5.35544	0	WP_095523043.1	PAS_domain_S-box_protein
gene473	3.56844	1.98914	0	WP_095523044.1	AI-2E_family_transporter
gene474	7.8787	0	0	WP_095523045.1	hypothetical_protein
gene475	0	3.44802	0	WP_095523046.1	LysR_family_transcriptional_regulator
gene476	9.59764	9.9087	7.9321	WP_095523047.1	IS5/IS1182_family_transposase
gene477	4.41526	0	0		NADPH:quinone_reductase
gene478	0	3.98398	6.93731	WP_095523048.1	EamA/RhaT_family_transporter
gene479	4.12019	5.70201	5.49121	WP_095523049.1	hypothetical_protein
gene480	7.14785	3.9852	0		adenylate_kinase
gene481	5.93617	0	0	WP_095523050.1	GNAT_family_N-acetyltransferase
gene482	0	0	0	WP_095523051.1	DUF3079_domain-containing_protein
gene483	0	5.53533	8.26647	WP_095523052.1	MarR_family_transcriptional_regulator
gene484	6.40242	3.83053	0	WP_095523053.1	flavin_reductase_family_protein
gene485	0	2.96101	0		NnrS_family_protein
gene486	0	0	7.30558	WP_095523116.1	ABC_transporter_ATP-binding_protein	K02049	NitT/TauT family transport system ATP-binding protein
gene487	0	0	0	WP_095523117.1	ABC_transporter_permease	K02050	NitT/TauT family transport system permease protein
gene488	0	0	0	WP_095523118.1	ABC_transporter_substrate-binding_protein	K02051	NitT/TauT family transport system substrate-binding protein
gene489	4.26579	3.6807	0		hemin_receptor
gene490	6.52904	5.92259	5.916	WP_095523054.1	PAS_domain_S-box_protein
gene491	0	0	0	WP_095523119.1	restriction_endonuclease_subunit_M	K06223	DNA adenine methylase [EC:2.1.1.72]
gene492	10.8049	10.292	10.4821	WP_095523055.1	IS110_family_transposase	K07486	transposase
gene493	0	0	0		Com_family_DNA-binding_transcriptional_regulator
gene494	0	0	0	WP_095523056.1	rhomboid_family_intramembrane_serine_protease
gene495	5.10894	4.9664	6.47989	WP_095523057.1	hypothetical_protein
gene496	0	0	0	WP_095523058.1	hypothetical_protein
gene497	0	0	0	WP_095523059.1	hypothetical_protein
gene498	0	0	0	WP_095523060.1	hypothetical_protein
gene499	0	0	0	WP_095523061.1	hypothetical_protein
gene500	0	0	0	WP_095523062.1	DUF3486_domain-containing_protein
gene501	5.78433	2.8312	5.82086	WP_095523120.1	sulfonate_ABC_transporter_permease	K02050	NitT/TauT family transport system permease protein
gene502	0	4.81506	0	WP_095523063.1	nitrate_ABC_transporter_ATP-binding_protein	K02049	NitT/TauT family transport system ATP-binding protein
gene503	6.44995	3.53771	5.25008	WP_095523064.1	multidrug_transporter_subunit_MdtA	K07799	membrane fusion protein, multidrug efflux system
gene504	5.20451	2.05658	5.33223	WP_095523065.1	multidrug_transporter_subunit_MdtC	K07788	multidrug efflux pump
gene505	2.60328	4.17286	0	WP_095523066.1	multidrug_transporter_subunit_MdtC	K07789	multidrug efflux pump
gene506	0	0	0		RND_transporter
gene507	0	0	0		NAD(P)H_nitroreductase
gene508	4.90014	4.77224	0	WP_095523067.1	XRE_family_transcriptional_regulator
gene509	5.19679	0	0	WP_095523121.1	hypothetical_protein
gene510	4.0781	2.58015	5.52617	WP_095523068.1	bifunctional_acyl-ACP--phospholipid_O-acyltransferase/long-chain-fatty-acid--ACP_ligase	K05939	acyl-[acyl-carrier-protein]-phospholipid O-acyltransferase / long-chain-fatty-acid--[acyl-carrier-protein] ligase [EC:2.3.1.40 6.2.1.20]
gene511	4.04963	5.19233	0	WP_095523069.1	lysophospholipid_transporter_LplT	K08227	MFS transporter, LPLT family, lysophospholipid transporter
gene512	4.41752	3.85067	0		3-oxoacyl-ACP_synthase
gene513	0	0	0	WP_095523070.1	NAD(P)-dependent_oxidoreductase
gene514	0	3.12433	0	WP_095523071.1	MBL_fold_metallo-hydrolase
gene515	0	2.41414	0	WP_095523072.1	adenylate_synthase
gene516	5.09226	3.51265	0	WP_095523073.1	hypothetical_protein
gene517	5.11783	5.96039	0	WP_095523074.1	oxygen-insensitive_NAD(P)H_nitroreductase	K10679	nitroreductase / dihydropteridine reductase [EC:1.-.-.- 1.5.1.34]
gene518	4.39346	5.56092	7.09487	WP_095523075.1	type_I_glyceraldehyde-3-phosphate_dehydrogenase	K00134	glyceraldehyde 3-phosphate dehydrogenase [EC:1.2.1.12]
gene519	0	0	6.14785	WP_095523076.1	AraC_family_transcriptional_regulator
gene520	5.40633	5.75203	6.66102		OsmC_domain/YcaO_domain-containing_protein
gene521	0	8.15676	0	WP_095523077.1	hypothetical_protein
gene522	10.7877	10.141	10.0638		IS3_family_transposase
gene523	6.52987	6.20235	7.14585	WP_095523078.1	glutamine--fructose-6-phosphate_transaminase_(isomerizing)	K00820	glucosamine---fructose-6-phosphate aminotransferase (isomerizing) [EC:2.6.1.16]
gene524	5.73263	0	0	WP_095523079.1	Lrp/AsnC_family_transcriptional_regulator
gene525	8.11306	9.53146	9.32475	WP_095523080.1	hypothetical_protein
gene526	7.85638	7.19613	4.93985	WP_095523081.1	fatty_acid--CoA_ligase	K00666	fatty-acyl-CoA synthase [EC:6.2.1.-]
gene527	5.53626	5.06437	6.60452	WP_095523082.1	MFS_transporter	K08218	MFS transporter, PAT family, beta-lactamase induction signal transducer AmpG
gene528	0	5.12378	0	WP_095523083.1	single-stranded_DNA-binding_protein	K10800	single-strand selective monofunctional uracil DNA glycosylase [EC:3.2.2.-]
gene529	4.44383	2.74989	0	WP_095523084.1	hypothetical_protein
gene530	6.32793	0	0	WP_095523085.1	GTP-binding_protein
gene531	0	0	0	WP_095523086.1	class_A_beta-lactamase	K17836	beta-lactamase class A [EC:3.5.2.6]
gene532	0	0	0	WP_095523087.1	LysR_family_transcriptional_regulator	K17850	LysR family transcriptional regulator, regulator of gene expression of beta-lactamase
gene533	5.15745	0	0	WP_095523088.1	lactaldehyde_reductase	K00048	lactaldehyde reductase [EC:1.1.1.77]
gene534	6.55003	0	0	WP_095523089.1	cytochrome_b	K12262	cytochrome b561
gene535	5.48929	0	0	WP_095523090.1	YceI_family_protein
gene536	0	0	0	WP_095523091.1	polyisoprenoid-binding_protein
gene537	5.50811	6.53164	0	WP_095523092.1	carbonate_dehydratase
gene538	6.26084	6.84758	5.98482	WP_095523093.1	GTP-binding_protein
gene539	5.8285	4.25349	7.54633	WP_095523094.1	DUF4124_domain-containing_protein
gene540	7.11409	0	0	WP_095523095.1	hypothetical_protein
gene541	6.49511	6.68762	8.22296	WP_095523096.1	hypothetical_protein
gene542	7.06569	6.39581	0	WP_095523097.1	hypoxanthine-guanine_phosphoribosyltransferase	K00760	hypoxanthine phosphoribosyltransferase [EC:2.4.2.8]
gene543	8.56065	6.21684	7.59188	WP_095523098.1	glucan_biosynthesis_protein_D	K03670	periplasmic glucans biosynthesis protein
gene544	7.49532	4.37643	0	WP_095523099.1	acyltransferase
gene545	0	3.89498	0	WP_095523100.1	crossover_junction_endodeoxyribonuclease_RuvC	K01159	crossover junction endodeoxyribonuclease RuvC [EC:3.1.22.4]
gene546	0	0	0	WP_095523122.1	GIY-YIG_nuclease_family_protein	K07461	putative endonuclease
gene547	5.92339	5.54659	0	WP_095523101.1	tRNA_(guanosine(46)-N7)-methyltransferase_TrmB	K03439	tRNA (guanine-N7-)-methyltransferase [EC:2.1.1.33]
gene548	6.34908	5.30378	6.73073	WP_095523102.1	DUF1294_domain-containing_protein
gene549	5.8065	4.50335	8.13449	WP_095523103.1	thiazole_synthase	K03149	thiazole synthase [EC:2.8.1.10]
gene550	0	0	0	WP_095523123.1	thiamine_biosynthesis_protein_ThiS	K03154	sulfur carrier protein
gene551	0	0	0		tRNA-Gly
gene552	0	4.66903	0		transcriptional_regulator
gene553	5.71781	6.00143	0	WP_095523124.1	4-hydroxybenzoate_octaprenyltransferase	K03179	4-hydroxybenzoate polyprenyltransferase [EC:2.5.1.39]
gene554	4.23751	4.48543	0	WP_095523104.1	hypothetical_protein
gene555	6.87766	6.30876	5.46347		sodium:solute_symporter
gene556	7.65019	6.38911	7.35685	WP_095523105.1	glycerol-3-phosphate_ABC_transporter_substrate-binding_protein	K05813	sn-glycerol 3-phosphate transport system substrate-binding protein
gene557	0	6.6329	0	WP_095523106.1	hypothetical_protein
gene558	6.73881	4.17286	0	WP_095523125.1	23S_rRNA_(cytidine(2498)-2'-O)-methyltransferase_RlmM	K06968	23S rRNA (cytidine2498-2'-O)-methyltransferase [EC:2.1.1.186]
gene559	6.85728	7.28485	0	WP_095523107.1	DEAD/DEAH_box_helicase
gene560	7.72998	6.59594	0	WP_095523126.1	DUF192_domain-containing_protein	K09005	uncharacterized protein
gene561	6.56224	4.02059	0	WP_095523108.1	pseudouridine_synthase	K06181	23S rRNA pseudouridine2457 synthase [EC:5.4.99.20]
gene562	10.2029	9.1703	10.0976	WP_095523109.1	cold-shock_protein	K03704	cold shock protein (beta-ribbon, CspA family)
gene563	10.6776	9.89344	10.0867	WP_095523110.1	ATP-dependent_Clp_protease_adapter_ClpS	K06891	ATP-dependent Clp protease adaptor protein ClpS
gene564	11.1975	10.8827	11.2687	WP_095523111.1	ATP-dependent_Clp_protease_ATP-binding_subunit_ClpA	K03694	ATP-dependent Clp protease ATP-binding subunit ClpA
gene565	0	0	0	WP_095523112.1	STAS/SEC14_domain-containing_protein
gene566	0	0	0	WP_095523479.1	hypothetical_protein
gene567	4.0015	3.95109	7.657	WP_095523480.1	TRAP_transporter_large_permease
gene568	6.54638	5.21205	0	WP_095523481.1	TRAP_transporter_small_permease
gene569	9.98703	9.40667	9.95682	WP_095523545.1	C4-dicarboxylate_ABC_transporter
gene570	8.43392	8.51004	8.23306	WP_095523482.1	FadR_family_transcriptional_regulator
gene571	0	2.45768	0	WP_095523483.1	MFS_transporter
gene572	7.11308	6.06932	7.43215	WP_095523484.1	glutamate-5-semialdehyde_dehydrogenase	K00147	glutamate-5-semialdehyde dehydrogenase [EC:1.2.1.41]
gene573	5.7866	0	8.72668	WP_095523546.1	methylated-DNA--[protein]-cysteine_S-methyltransferase	K00567	methylated-DNA-[protein]-cysteine S-methyltransferase [EC:2.1.1.63]
gene574	7.86831	6.42274	5.96101	WP_095523485.1	site-specific_tyrosine_recombinase_XerD	K04763	integrase/recombinase XerD
gene575	9.78426	9.23243	9.68454	WP_095523486.1	hypothetical_protein	K03746	DNA-binding protein H-NS
gene576	7.29146	6.25487	0	WP_095523487.1	dienelactone_hydrolase	K01633	7,8-dihydroneopterin aldolase/epimerase/oxygenase [EC:4.1.2.25 5.1.99.8 1.13.11.81]
gene577	7.31328	7.25175	7.66673	WP_095523488.1	glycerol-3-phosphate_1-O-acyltransferase_PlsY	K08591	glycerol-3-phosphate acyltransferase PlsY [EC:2.3.1.15]
gene578	8.33569	7.52529	7.06401	WP_095523489.1	tRNA_(adenosine(37)-N6)-threonylcarbamoyltransferase_complex_transferase_subunit_TsaD	K01409	N6-L-threonylcarbamoyladenine synthase [EC:2.3.1.234]
gene579	8.49173	9.15301	0	WP_095523490.1	30S_ribosomal_protein_S21	K02970	small subunit ribosomal protein S21
gene580	6.97319	6.94911	0	WP_095523491.1	GatB/YqeY_domain-containing_protein	K09117	uncharacterized protein
gene581	7.00008	5.2714	6.48987	WP_095523492.1	DNA_primase	K02316	DNA primase [EC:2.7.7.-]
gene582	8.49471	8.01069	8.47997	WP_095523493.1	RNA_polymerase_sigma_factor_RpoD	K03086	RNA polymerase primary sigma factor
gene583	6.69725	5.98231	0	WP_095523494.1	LacI_family_transcriptional_regulator	K02529	LacI family transcriptional regulator
gene584	7.23231	7.39117	7.00906		C4-dicarboxylate_ABC_transporter
gene585	5.77294	4.19823	0	WP_095523495.1	TRAP_transporter_small_permease
gene586	5.43418	4.74918	0		hypothetical_protein
gene587	4.9528	0	0	WP_095523496.1	hypothetical_protein	K01730	oligogalacturonide lyase [EC:4.2.2.6]
gene588	6.50404	3.14023	6.67323	WP_095523497.1	fructuronate_reductase	K00040	fructuronate reductase [EC:1.1.1.57]
gene589	5.06494	0	0	WP_095523498.1	D-galactonate_dehydratase_family_protein	K08323	mannonate dehydratase [EC:4.2.1.8]
gene590	6.01056	6.69521	7.33709	WP_095523547.1	glutamine_amidotransferase	K01951	GMP synthase (glutamine-hydrolysing) [EC:6.3.5.2]
gene591	0	0	0	WP_095523499.1	DUF454_domain-containing_protein	K09790	uncharacterized protein
gene592	0	6.11103	0	WP_095523500.1	16S_rRNA_(cytidine(1402)-2'-O)-methyltransferase	K07056	16S rRNA (cytidine1402-2'-O)-methyltransferase [EC:2.1.1.198]
gene593	0	4.58276	0	WP_095523548.1	YraN_family_protein	K07460	putative endonuclease
gene594	11.0806	11.1252	10.9856	WP_095523501.1	KR_domain-containing_protein	K00065	2-dehydro-3-deoxy-D-gluconate 5-dehydrogenase [EC:1.1.1.127]
gene595	8.79759	6.24666	0	WP_095523502.1	N-acetyl-gamma-glutamyl-phosphate_reductase	K00145	N-acetyl-gamma-glutamyl-phosphate reductase [EC:1.2.1.38]
gene596	7.95919	7.58256	8.09773	WP_095523503.1	phosphoheptose_isomerase	K03271	D-sedoheptulose 7-phosphate isomerase [EC:5.3.1.28]
gene597	8.23783	6.56631	8.33459	WP_095523504.1	BON_domain-containing_protein
gene598	8.62205	8.3787	8.67717	WP_095523505.1	cyclopropane-fatty-acyl-phospholipid_synthase	K00574	cyclopropane-fatty-acyl-phospholipid synthase [EC:2.1.1.79]
gene599	0	0	0		tRNA-Met
gene600	0	7.97461	0	WP_095523506.1	hypothetical_protein
gene601	6.17871	6.38036	6.62054	WP_095523507.1	tRNA_(N6-isopentenyl_adenosine(37)-C2)-methylthiotransferase_MiaB	K06168	tRNA-2-methylthio-N6-dimethylallyladenosine synthase [EC:2.8.4.3]
gene602	7.13289	5.98535	0	WP_095523508.1	amino_acid_ABC_transporter_substrate-binding_protein	K02030	polar amino acid transport system substrate-binding protein
gene603	0	0	0	WP_095523509.1	amino_acid_ABC_transporter_permease	K02029	polar amino acid transport system permease protein
gene604	6.84637	6.03107	0	WP_095523549.1	amino_acid_ABC_transporter_ATP-binding_protein	K02028	polar amino acid transport system ATP-binding protein [EC:7.4.2.1]
gene605	6.27283	5.13887	7.99177	WP_095523510.1	VOC_family_protein
gene606	0	7.50496	6.68253	WP_095523550.1	PhoH_family_protein	K06217	phosphate starvation-inducible protein PhoH and related proteins
gene607	6.01316	5.85566	6.47086	WP_095523511.1	nucleotidyltransferase_family_protein	K00992	N-acetyl-alpha-D-muramate 1-phosphate uridylyltransferase [EC:2.7.7.99]
gene608	0	4.96347	7.33709	WP_095523512.1	3-oxoacyl-ACP_reductase_FabG	K00059	3-oxoacyl-[acyl-carrier protein] reductase [EC:1.1.1.100]
gene609	8.65933	8.42459	8.47695	WP_095523513.1	cell_division_protein_FtsI
gene610	0	9.72585	10.0218	WP_095523514.1	hypothetical_protein
gene611	6.57864	7.54373	7.40443	WP_095523515.1	flagellar_biosynthesis_protein_FlgH	K02393	flagellar L-ring protein precursor FlgH
gene612	7.21975	5.76226	0	WP_095523516.1	molybdopterin_adenylyltransferase	K03831	molybdopterin adenylyltransferase [EC:2.7.7.75]
gene613	5.59375	5.01896	5.3837	WP_095523517.1	molybdopterin_molybdenumtransferase_MoeA	K03750	molybdopterin molybdotransferase [EC:2.10.1.1]
gene614	0	5.25235	0	WP_095523518.1	hypothetical_protein	K03635	molybdopterin synthase catalytic subunit [EC:2.8.1.12]
gene615	0	4.70321	0	WP_095523519.1	cyclic_pyranopterin_monophosphate_synthase_MoaC	K03637	cyclic pyranopterin monophosphate synthase [EC:4.6.1.17]
gene616	4.34483	6.05817	0	WP_095523551.1	GTP_3'-2C8-cyclase_MoaA	K03639	GTP 3',8-cyclase [EC:4.1.99.22]
gene617	0	0	0	WP_095523552.1	ethanolamine_ammonia-lyase_subunit_EutC	K03736	ethanolamine ammonia-lyase small subunit [EC:4.3.1.7]
gene618	3.83289	0	0		ethanolamine_ammonia_lyase_large_subunit
gene619	0	0	0		ethanolamine_permease
gene620	5.47325	2.89401	0	WP_095523520.1	AraC_family_transcriptional_regulator	K04033	AraC family transcriptional regulator, ethanolamine operon transcriptional activator
gene621	4.74846	0	0	WP_095523521.1	methyl-accepting_chemotaxis_protein	K03406	methyl-accepting chemotaxis protein
gene622	3.46858	1.90432	0	WP_095523553.1	fumarate_reductase_(quinol)_flavoprotein_subunit	K00244	fumarate reductase flavoprotein subunit [EC:1.3.5.4]
gene623	4.83895	0	0	WP_095523522.1	succinate_dehydrogenase/fumarate_reductase_iron-sulfur_subunit	K00245	fumarate reductase iron-sulfur subunit [EC:1.3.5.4]
gene624	0	0	0	WP_095523523.1	fumarate_reductase_subunit_C	K00246	fumarate reductase subunit C
gene625	0	0	0	WP_095523524.1	fumarate_reductase_subunit_FrdD	K00247	fumarate reductase subunit D
gene626	6.77698	7.25222	7.54941	WP_095523525.1	TerC_family_protein
gene627	7.55354	6.57077	6.94969	WP_095523526.1	Kef_family_K(+)_transporter	K03455	monovalent cation:H+ antiporter-2, CPA2 family
gene628	5.51096	3.6092	0		MFS_transporter
gene629	4.58115	5.23853	6.28349	WP_095523527.1	fructosamine_kinase_family_protein
gene630	0	4.68538	0	WP_095523554.1	8-oxo-dGTP_diphosphatase_MutT	K03574	8-oxo-dGTP diphosphatase [EC:3.6.1.55]
gene631	5.9479	3.40735	0	WP_095523528.1	hypothetical_protein
gene632	5.58366	5.79667	0	WP_095523529.1	DUF815_domain-containing_protein	K06923	uncharacterized protein
gene633	3.98185	6.47157	0	WP_095523530.1	murein_transglycosylase	K08304	membrane-bound lytic murein transglycosylase A [EC:4.2.2.-]
gene634	5.87168	5.53533	0	WP_095523555.1	acyl-CoA_thioesterase
gene635	9.05336	8.35026	8.1668	WP_095523531.1	outer_membrane_protein_assembly_factor_BamE
gene636	8.12105	8.06618	7.71509	WP_095523532.1	methionine_synthase	K00548	5-methyltetrahydrofolate--homocysteine methyltransferase [EC:2.1.1.13]
gene637	5.47563	6.48934	7.26319	WP_095523533.1	hypothetical_protein
gene638	0	7.45546	0	WP_095523534.1	XRE_family_transcriptional_regulator
gene639	7.46961	5.79969	0	WP_095523535.1	YaiI/YqxD_family_protein	K09768	uncharacterized protein
gene640	6.70846	4.71113	4.78921		rhamnogalacturonan_lyase
gene641	5.24679	5.41684	6.7438	WP_095523536.1	RNA_helicase	K11927	ATP-dependent RNA helicase RhlE [EC:3.6.4.13]
gene642	4.78572	4.09873	6.3293	WP_095523537.1	methyl-accepting_chemotaxis_protein	K03406	methyl-accepting chemotaxis protein
gene643	6.31633	6.84294	0	WP_095523538.1	hypothetical_protein
gene644	5.70284	3.89012	0	WP_095523539.1	ATP-dependent_protease	K07391	magnesium chelatase family protein
gene645	9.23537	8.58046	0	WP_095523540.1	phosphoheptose_isomerase	K09806	uncharacterized protein
gene646	6.65564	8.00191	0	WP_095523541.1	hypothetical_protein
gene647	7.703	7.98218	9.31399	WP_095523542.1	transcriptional_regulator	K04752	nitrogen regulatory protein P-II 2
gene648	7.12911	8.01907	7.12897	WP_095523543.1	ammonia_channel_protein	K03320	ammonium transporter, Amt family
gene649	8.01582	8.77941	7.52497	WP_095523544.1	pectate_lyase	K01728	pectate lyase [EC:4.2.2.2]
gene650	-2	9.19052	9.74273		IS3_family_transposase
gene651	7.52045	0	0	WP_095524711.1	DUF1255_domain-containing_protein	K09913	purine/pyrimidine-nucleoside phosphorylase [EC:2.4.2.1 2.4.2.2]
gene652	0	0	0	WP_095524712.1	YajQ_family_cyclic_di-GMP-binding_protein	K09767	cyclic-di-GMP-binding protein
gene653	6.01992	5.20841	4.58816		sodium-translocating_pyrophosphatase
gene654	0	0	0	WP_095524713.1	DUF2788_domain-containing_protein
gene655	9.39269	0	0	WP_095524714.1	cytoplasmic_protein	K09954	uncharacterized protein
gene656	6.94817	6.68374	6.97964	WP_095524715.1	ABC_transporter_ATP-binding_protein	K13896	microcin C transport system ATP-binding protein
gene657	5.25235	5.09508	6.03379	WP_095524716.1	ABC_transporter_permease	K13895	microcin C transport system permease protein
gene658	6.90733	5.1488	6.66244	WP_095524717.1	microcin_C_ABC_transporter_permease_YejB	K13894	microcin C transport system permease protein
gene659	7.61456	7.89734	0	WP_095524718.1	endonuclease_domain-containing_protein
gene660	7.07774	7.50956	6.34216	WP_095524719.1	ABC_transporter_substrate-binding_protein	K13893	microcin C transport system substrate-binding protein
gene661	8.04255	8.34016	6.62834	WP_095524751.1	citramalate_synthase	K01649	2-isopropylmalate synthase [EC:2.3.3.13]
gene662	4.29793	4.92979	7.4861	WP_095524720.1	PAS_domain_S-box_protein
gene663	12.1359	11.6562	11.7219	WP_095524721.1	HU_family_DNA-binding_protein	K03530	DNA-binding protein HU-beta
gene664	0	7.13199	6.75604	WP_095524722.1	NUDIX_hydrolase
gene665	4.68501	5.54597	6.05976	WP_095524723.1	cysteine_hydrolase
gene666	4.09085	3.7481	0	WP_095524724.1	nicotinate_phosphoribosyltransferase	K00763	nicotinate phosphoribosyltransferase [EC:6.3.4.21]
gene667	6.72851	5.66959	0	WP_095524725.1	DUF1768_domain-containing_protein	K09935	uncharacterized protein
gene668	6.26191	4.94689	0	WP_095524726.1	NAD+_synthase	K01950	NAD+ synthase (glutamine-hydrolysing) [EC:6.3.5.1]
gene669	6.64126	6.02318	0	WP_095524727.1	NUDIX_domain-containing_protein	K13522	bifunctional NMN adenylyltransferase/nudix hydrolase [EC:2.7.7.1 3.6.1.-]
gene670	9.8351	7.52904	8.06978	WP_095524728.1	hypothetical_protein
gene671	7.4672	7.91946	6.87566	WP_095524729.1	threonine_synthase	K01733	threonine synthase [EC:4.2.3.1]
gene672	7.38517	7.8731	7.84975	WP_095524730.1	homoserine_dehydrogenase	K00003	homoserine dehydrogenase [EC:1.1.1.3]
gene673	0	7.92928	9.03677	WP_095524731.1	N-acetyltransferase
gene674	8.45077	8.61955	8.63264	WP_095524732.1	pyridoxal_phosphate-dependent_aminotransferase	K14260	alanine-synthesizing transaminase [EC:2.6.1.66 2.6.1.2]
gene675	6.45412	7.58874	8.17607	WP_095524752.1	hypothetical_protein
gene676	7.56633	6.79848	8.69591	WP_095524733.1	peroxiredoxin	K03564	peroxiredoxin Q/BCP [EC:1.11.1.15]
gene677	7.77156	7.79145	8.98442	WP_095524734.1	PhoH_family_protein	K07175	PhoH-like ATPase
gene678	7.88913	6.74743	0	WP_095524735.1	NlpC/P60_family_protein
gene679	0	3.41414	0	WP_095524736.1	sporulation_protein
gene680	0	0	0	WP_095524737.1	hypothetical_protein
gene681	7.34533	7.49054	8.12067	WP_095524738.1	ABC_transporter_ATP-binding_protein	K02065	phospholipid/cholesterol/gamma-HCH transport system ATP-binding protein
gene682	6.39054	6.84562	6.20757	WP_095524739.1	ABC_transporter_permease	K02066	phospholipid/cholesterol/gamma-HCH transport system permease protein
gene683	7.8665	7.88614	8.29626	WP_095524740.1	outer_membrane_lipid_asymmetry_maintenance_protein_MlaD	K02067	phospholipid/cholesterol/gamma-HCH transport system substrate-binding protein
gene684	8.32803	8.36045	7.58536	WP_095524741.1	VacJ_family_lipoprotein	K04754	phospholipid-binding lipoprotein MlaA
gene685	10.4371	10.174	9.47773	WP_095524742.1	hypothetical_protein	K07323	phospholipid transport system substrate-binding protein
gene686	8.95485	8.7335	9.40621	WP_095524743.1	STAS_domain-containing_protein	K07122	phospholipid transport system transporter-binding protein
gene687	8.59469	7.28006	6.92564	WP_095524744.1	ABC_transporter_ATP-binding_protein	K01990	ABC-2 type transport system ATP-binding protein
gene688	6.44708	5.42604	6.29511	WP_095524745.1	ABC_transporter_permease	K01992	ABC-2 type transport system permease protein
gene689	8.54008	8.803	0	WP_095524746.1	BolA_family_transcriptional_regulator
gene690	6.31687	6.96436	6.35368	WP_095524747.1	UDP-N-acetylglucosamine_1-carboxyvinyltransferase	K00790	UDP-N-acetylglucosamine 1-carboxyvinyltransferase [EC:2.5.1.7]
gene691	5.16993	5.9833	6.87603	WP_095524748.1	ATP_phosphoribosyltransferase	K00765	ATP phosphoribosyltransferase [EC:2.4.2.17]
gene692	6.53812	6.06544	0	WP_095524749.1	histidinol_dehydrogenase	K00013	histidinol dehydrogenase [EC:1.1.1.23]
gene693	0	0	0	WP_095524750.1	hypothetical_protein	K01999	branched-chain amino acid transport system substrate-binding protein
gene694	0	5.77908	0		IS3_family_transposase
gene695	0	3.89498	0		hypothetical_protein
gene696	9.34327	0	0		hypothetical_protein
gene697	0	0	0	WP_095523556.1	hypothetical_protein
gene698	0	0	0	WP_095523557.1	hypothetical_protein
gene699	5.55367	0	7.26319	WP_095523558.1	N-acetylmuramoyl-L-alanine_amidase
gene700	8.43491	7.41543	9.28595	WP_095523559.1	hypothetical_protein
gene701	7.81958	7.93885	8.80239	WP_095523560.1	hypothetical_protein
gene702	6.58861	8.07169	8.92471	WP_095523561.1	XRE_family_transcriptional_regulator
gene703	0	0	0	WP_095523562.1	DNA-binding_protein
gene704	0	2.77329	0	WP_095523563.1	DUF3164_domain-containing_protein
gene705	0	0	0	WP_095523564.1	hypothetical_protein
gene706	0	0	0	WP_095523565.1	hypothetical_protein
gene707	6.87913	6.48086	0	WP_095523566.1	hypothetical_protein
gene708	5.46401	7.05007	7.79212	WP_095523567.1	hypothetical_protein
gene709	0	0	0	WP_095523568.1	Com_family_DNA-binding_transcriptional_regulator
gene710	0	10.5278	0		restriction_endonuclease_subunit_M
gene711	0	0	0	WP_095523569.1	hypothetical_protein
gene712	0	0	0		D-serine/D-alanine/glycine_transporter
gene713	4.47184	0	0	WP_095523633.1	aliphatic_sulfonate_ABC_transporter_substrate-binding_protein	K15553	sulfonate transport system substrate-binding protein
gene714	0	0	0	WP_095523570.1	C4-dicarboxylate_ABC_transporter_substrate-binding_protein
gene715	0	0	0	WP_095523571.1	hypothetical_protein
gene716	0	5.76217	0	WP_095523572.1	hypothetical_protein
gene717	7.19581	7.45787	6.95148	WP_095523573.1	methyl-accepting_chemotaxis_protein	K03406	methyl-accepting chemotaxis protein
gene718	0	6.77202	0	WP_095523574.1	cytochrome_c_biogenesis_heme-transporting_ATPase_CcmA	K02193	heme exporter protein A [EC:3.6.3.41]
gene719	0	0	7.86711	WP_095523575.1	heme_exporter_protein_CcmB	K02194	heme exporter protein B
gene720	4.91504	5.46967	0	WP_095523576.1	heme_ABC_transporter_permease	K02195	heme exporter protein C
gene721	0	0	0	WP_095523634.1	heme_exporter_protein_CcmD	K02196	heme exporter protein D
gene722	5.19653	6.22895	7.53299	WP_095523577.1	class_I_SAM-dependent_methyltransferase
gene723	6.02879	6.65983	0	WP_095523578.1	cytochrome_c_maturation_protein_CcmE	K02197	cytochrome c-type biogenesis protein CcmE
gene724	6.09501	6.58676	5.00779	WP_095523579.1	heme_lyase_CcmF/NrfE_family_subunit	K02198	cytochrome c-type biogenesis protein CcmF
gene725	5.55919	5.95195	0	WP_095523580.1	DsbE_family_thiol:disulfide_interchange_protein	K02199	cytochrome c biogenesis protein CcmG, thiol:disulfide interchange protein DsbE
gene726	0	6.5657	0	WP_095523635.1	cytochrome_c-type_biogenesis_protein_CcmH	K02200	cytochrome c-type biogenesis protein CcmH
gene727	4.12901	6.45445	0	WP_095523581.1	c-type_cytochrome_biogenesis_protein_CcmI	K02200	cytochrome c-type biogenesis protein CcmH
gene728	8.33187	0	0	WP_095523582.1	hypothetical_protein
gene729	5.04716	5.54648	6.832	WP_095523583.1	hypothetical_protein
gene730	6.78014	5.17818	6.60422	WP_095523584.1	DUF480_domain-containing_protein	K09915	uncharacterized protein
gene731	0	3.40735	7.3134		RNA_pseudouridine_synthase
gene732	6.30208	5.287	7.06892	WP_095523585.1	bifunctional_hydroxymethylpyrimidine_kinase/phosphomethylpyrimidine_kinase	K00941	hydroxymethylpyrimidine/phosphomethylpyrimidine kinase [EC:2.7.1.49 2.7.4.7]
gene733	6.55868	5.9156	0	WP_095523586.1	DUF2062_domain-containing_protein	K09928	uncharacterized protein
gene734	6.57491	5.98952	6.62098	WP_095523587.1	U32_family_peptidase	K08303	putative protease [EC:3.4.-.-]
gene735	4.18639	3.84365	0	WP_095523588.1	homocitrate_synthase	K02594	homocitrate synthase NifV [EC:2.3.3.14]
gene736	0	5.2333	0	WP_095523589.1	nitrogen_fixation_protein_NifW	K02595	nitrogenase-stabilizing/protective protein
gene737	6.77056	0	0	WP_095523636.1	nitrogen_fixation_protein_NifZ	K02597	nitrogen fixation protein NifZ
gene738	4.75649	0	6.45976	WP_095523590.1	nitrogen_fixation_protein_NifM	K03769	peptidyl-prolyl cis-trans isomerase C [EC:5.2.1.8]
gene739	0	6.44449	0	WP_095523591.1	DUF3828_domain-containing_protein
gene740	0	6.18044	0	WP_095523592.1	cytoplasmic_protein
gene741	0	2.43029	0	WP_095523593.1	HD_domain-containing_protein	K06885	uncharacterized protein
gene742	0	0	0	WP_095523637.1	DUF559_domain-containing_protein
gene743	0	5.1488	6.9303	WP_095523638.1	LysR_family_transcriptional_regulator	K03576	LysR family transcriptional regulator, regulator for metE and metH
gene744	6.16946	6.72288	5.59266	WP_095523594.1	5-methyltetrahydropteroyltriglutamate--homocysteine_S-methyltransferase	K00549	5-methyltetrahydropteroyltriglutamate--homocysteine methyltransferase [EC:2.1.1.14]
gene745	6.80675	5.71681	0	WP_095523595.1	serine_hydroxymethyltransferase	K00600	glycine hydroxymethyltransferase [EC:2.1.2.1]
gene746	0	6.46102	0	WP_095523596.1	dihydroneopterin_aldolase	K01633	7,8-dihydroneopterin aldolase/epimerase/oxygenase [EC:4.1.2.25 5.1.99.8 1.13.11.81]
gene747	3.97514	4.1964	4.75043	WP_095523597.1	hybrid_sensor_histidine_kinase/response_regulator
gene748	5.51159	2.93797	0	WP_095523598.1	DNA-binding_response_regulator
gene749	4.58095	4.76058	0	WP_095523599.1	EamA/RhaT_family_transporter
gene750	6.6865	6.67535	0	WP_095523600.1	hypothetical_protein
gene751	8.13883	7.3934	8.85779	WP_095523601.1	zinc_ribbon_domain-containing_protein
gene752	4.42291	4.88101	0	WP_095523602.1	bile_acid:sodium_symporter	K14347	solute carrier family 10 (sodium/bile acid cotransporter), member 7
gene753	0	0	0	WP_095523603.1	polyketide_cyclase
gene754	3.99759	5.74201	0	WP_095523604.1	urea_ABC_transporter_substrate-binding_protein	K11959	urea transport system substrate-binding protein
gene755	3.62254	0	0	WP_095523605.1	urea_ABC_transporter_permease_subunit_UrtB	K11960	urea transport system permease protein
gene756	4.1893	0	0		urea_ABC_transporter_permease_subunit_UrtC
gene757	0	4.11187	7.01696	WP_095523606.1	urea_ABC_transporter_ATP-binding_protein_UrtD	K11962	urea transport system ATP-binding protein
gene758	0	0	7.41061	WP_095523607.1	urea_ABC_transporter_ATP-binding_subunit_UrtE	K11963	urea transport system ATP-binding protein
gene759	5.67835	5.40133	0	WP_095523608.1	urease_accessory_protein	K03190	urease accessory protein
gene760	7.09322	0	0	WP_095523609.1	urease_subunit_gamma	K01430	urease subunit gamma [EC:3.5.1.5]
gene761	6.99628	6.28435	0	WP_095523610.1	urease_accessory_protein_UreJ	K03192	urease accessory protein
gene762	0	6.71104	0	WP_095523611.1	urease_subunit_beta	K01429	urease subunit beta [EC:3.5.1.5]
gene763	5.04396	5.07895	0		urease_subunit_alpha
gene764	0	4.98398	0	WP_095523612.1	N-acetyltransferase	K03823	phosphinothricin acetyltransferase [EC:2.3.1.183]
gene765	0	0	0		urease_accessory_protein_UreE
gene766	0	0	0	WP_095523613.1	urease_accessory_protein_UreF	K03188	urease accessory protein
gene767	0	0	0	WP_095523614.1	urease_accessory_protein_UreG	K03189	urease accessory protein
gene768	8.07391	8.41871	8.33078	WP_095523639.1	preprotein_translocase_subunit_SecA	K03070	preprotein translocase subunit SecA
gene769	5.98482	4.48091	0	WP_095523615.1	DUF721_domain-containing_protein
gene770	3.41594	4.0368	0	WP_095523616.1	excinuclease_ABC_subunit_UvrC	K03703	excinuclease ABC subunit C
gene771	7.06824	5.14418	7.86942	WP_095523617.1	CDP-diacylglycerol--glycerol-3-phosphate_3-phosphatidyltransferase
gene772	8.66344	7.42192	8.70521	WP_095523618.1	hypothetical_protein
gene773	0	0	0	WP_095523619.1	hypothetical_protein
gene774	3.98003	0	5.69349	WP_095523620.1	TolC_family_protein
gene775	5.32109	3.86262	0	WP_095523621.1	efflux_RND_transporter_periplasmic_adaptor_subunit	K07798	membrane fusion protein, Cu(I)/Ag(I) efflux system
gene776	5.11464	3.09705	3.91902	WP_095523622.1	AcrB/AcrD/AcrF_family_protein	K07787	Cu(I)/Ag(I) efflux system membrane protein CusA/SilA
gene777	6.06127	6.19055	0	WP_095523623.1	metal-binding_protein
gene778	5.40758	0	0	WP_095523624.1	hypothetical_protein
gene779	4.48971	0	4.54205	WP_095523625.1	pilus_assembly_protein	K02674	type IV pilus assembly protein PilY1
gene780	0	0	0	WP_095523626.1	hypothetical_protein
gene781	5.16859	3.02916	0	WP_095523627.1	prepilin-type_N-terminal_cleavage/methylation_domain-containing_protein	K02672	type IV pilus assembly protein PilW
gene782	6.15974	6.10112	0	WP_095523628.1	type_IV_pilus_modification_protein_PilV
gene783	0	0	0	WP_095523640.1	type_II_secretion_system_protein_GspH	K08084	type IV fimbrial biogenesis protein FimT
gene784	5.88907	4.38566	0	WP_095523629.1	prepilin-type_N-terminal_cleavage/methylation_domain-containing_protein	K02655	type IV pilus assembly protein PilE
gene785	6.0365	3.4957	0	WP_095523630.1	protein-disulfide_isomerase	K07396	putative protein-disulfide isomerase
gene786	0	0	0	WP_095523631.1	MBL_fold_metallo-hydrolase
gene787	4.62916	0	6.00338	WP_095523632.1	LysR_family_transcriptional_regulator
gene788	6.87106	4.82545	-3.01937		IS3_family_transposase
gene789	7.20845	8.46459	8.19218		IS3_family_transposase
gene790	0	0	0	WP_095526018.1	hypothetical_protein
gene791	0	0	0	WP_095526019.1	hypothetical_protein
gene792	6.06537	2.96532	0		porin
gene793	0	0	0	WP_095526020.1	GHKL_domain-containing_protein
gene794	3.85566	2.28983	0	WP_095526021.1	sigma-54-dependent_Fis_family_transcriptional_regulator
gene795	0	0	0		ATP-dependent_endonuclease
gene796	6.64184	4.98944	6.95249	WP_095526022.1	ATP-dependent_helicase	K03657	DNA helicase II / ATP-dependent DNA helicase PcrA [EC:3.6.4.12]
gene797	9.04636	0	0	WP_095526023.1	DUF2274_domain-containing_protein
gene798	4.96424	4.97254	0	WP_095526024.1	conjugal_transfer_protein_TrbI	K20533	type IV secretion system protein TrbI
gene799	0	0	0	WP_095526025.1	P-type_conjugative_transfer_protein_TrbG	K20532	type IV secretion system protein TrbG
gene800	0	0	0	WP_095526026.1	conjugal_transfer_protein_TrbF	K20531	type IV secretion system protein TrbF
gene801	6.37243	0	0		conjugal_transfer_protein_TrbL
gene807	5.25273	4.17153	3.16779	WP_095524753.1	hypothetical_protein
gene808	3.52774	3.85533	4.91073	WP_095524780.1	TolC_family_protein
gene809	4.86344	0	0	WP_095524754.1	efflux_RND_transporter_periplasmic_adaptor_subunit
gene810	0	2.31228	0	WP_095524755.1	multidrug_transporter
gene811	4.0701	2.53107	4.47703		hemolysin_D
gene812	6.33056	5.02739	0	WP_095524756.1	biliverdin-producing_heme_oxygenase	K07215	heme oxygenase (biliverdin-IX-beta and delta-forming) [EC:1.14.99.58]
gene813	0	0	0	WP_095524757.1	DUF454_domain-containing_protein	K09790	uncharacterized protein
gene814	6.38434	0	6.15455	WP_095524758.1	sensor_histidine_kinase
gene815	7.71953	0	6.53154	WP_095524781.1	DNA-binding_response_regulator	K02483	two-component system, OmpR family, response regulator
gene816	0	0	0	WP_095524759.1	epimerase
gene817	0	0	0	WP_095524760.1	heme_utilization_cystosolic_carrier_protein_HutX	K07227	heme iron utilization protein
gene818	5.38532	3.81523	0	WP_095524761.1	heme_anaerobic_degradation_radical_SAM_methyltransferase_ChuW/HutW	K21936	anaerobilin synthase [EC:2.1.1.342]
gene819	4.85383	4.35356	0	WP_095524782.1	hypothetical_protein
gene820	0	0	0	WP_095524762.1	heme_ABC_transporter_ATP-binding_protein	K02013	iron complex transport system ATP-binding protein [EC:3.6.3.34]
gene821	0	4.20815	0	WP_095524763.1	iron_ABC_transporter_permease	K02015	iron complex transport system permease protein
gene822	0	0	0	WP_095524764.1	hemin_ABC_transporter_substrate-binding_protein	K02016	iron complex transport system substrate-binding protein
gene823	0	4.21309	6.05384	WP_095524765.1	hemin-degrading_factor	K07225	putative hemin transport protein
gene824	3.91361	3.57046	0	WP_095524766.1	hypothetical_protein
gene825	6.06551	3.22394	4.97392	WP_095524767.1	TonB-dependent_receptor	K16089	outer membrane receptor for ferrienterochelin and colicins
gene826	0	0	0	WP_095524768.1	hypothetical_protein
gene827	7.46142	4.74039	0	WP_095524769.1	copper_chaperone_PCu(A)C	K09796	periplasmic copper chaperone A
gene828	5.90175	4.37016	4.49548	WP_095524770.1	anaerobic_ribonucleoside-triphosphate_reductase	K21636	ribonucleoside-triphosphate reductase (formate) [EC:1.1.98.6]
gene829	0	4.37016	0	WP_095524771.1	anaerobic_ribonucleoside-triphosphate_reductase_activating_protein	K04068	anaerobic ribonucleoside-triphosphate reductase activating protein [EC:1.97.1.4]
gene830	5.90231	2.96901	0	WP_095524772.1	gamma-glutamyltransferase_family_protein	K00681	gamma-glutamyltranspeptidase / glutathione hydrolase [EC:2.3.2.2 3.4.19.13]
gene831	4.99639	3.93734	0	WP_095524773.1	GntR_family_transcriptional_regulator
gene832	4.36597	2.86658	0	WP_095524774.1	ABC_transporter_ATP-binding_protein	K02031	peptide/nickel transport system ATP-binding protein
gene833	0	2.72828	0	WP_095524775.1	ABC_transporter_ATP-binding_protein	K02032	peptide/nickel transport system ATP-binding protein
gene834	6.18791	4.73028	0	WP_095524776.1	ABC_transporter_permease	K02034	peptide/nickel transport system permease protein
gene835	5.48296	0	0	WP_095524777.1	ABC_transporter_permease	K02033	peptide/nickel transport system permease protein
gene836	5.57309	5.94236	4.98155	WP_095524778.1	ABC_transporter_substrate-binding_protein	K02035	peptide/nickel transport system substrate-binding protein
gene837	7.96141	7.88765	7.87145	WP_095524779.1	glycerate_dehydrogenase	K00018	glycerate dehydrogenase [EC:1.1.1.29]
gene838	0	0	0		hypothetical_protein
gene839	4.3606	4.61687	5.75853	WP_095526027.1	PAS_domain_S-box_protein
gene840	5.18798	3.25802	6.57561	WP_095526028.1	hypothetical_protein
gene841	0	0	0		hypothetical_protein
gene842	7.28796	5.47746	0	WP_095526029.1	hypothetical_protein
gene843	0	0	0	WP_095526030.1	hypothetical_protein
gene844	0	4.1323	0	WP_095526031.1	NINE_protein
gene845	5.99616	6.82612	5.79225	WP_095526032.1	succinylglutamate_desuccinylase
gene846	0	0	0	WP_095526033.1	hypothetical_protein
gene847	6.14316	3.47162	0	WP_095526034.1	phosphoribosylaminoimidazolesuccinocarboxamide_synthase	K01923	phosphoribosylaminoimidazole-succinocarboxamide synthase [EC:6.3.2.6]
gene848	4.86295	2.36457	0		oxygen-independent_coproporphyrinogen_III_oxidase
gene849	7.02	6.8426	0	WP_095526035.1	sulfite_exporter_TauE/SafE_family_protein	K09792	uncharacterized protein
gene850	6.79554	4.25349	0	WP_095526036.1	universal_stress_protein
gene851	7.87049	8.33561	7.89389	WP_095526037.1	inorganic_diphosphatase	K01507	inorganic pyrophosphatase [EC:3.6.1.1]
gene852	7.52948	6.79394	5.93734	WP_095526038.1	DNA-binding_protein_YbiB
gene853	0	0	0	WP_095526039.1	hypothetical_protein
gene854	0	0	0		hypothetical_protein
gene855	5.97223	4.82001	0	WP_095526040.1	sensor_histidine_kinase	K02668	two-component system, NtrC family, sensor histidine kinase PilS [EC:2.7.13.3]
gene856	5.80124	7.37028	8.71154	WP_095526041.1	sigma-54-dependent_Fis_family_transcriptional_regulator	K02667	two-component system, NtrC family, response regulator PilR
gene857	0	3.78938	0	WP_095526042.1	1-2C6-anhydro-N-acetylmuramyl-L-alanine_amidase_AmpD	K03806	N-acetyl-anhydromuramoyl-L-alanine amidase [EC:3.5.1.28]
gene858	9.98457	9.80124	0		transcriptional_regulator
gene859	6.57572	6.36159	0	WP_095524783.1	phosphoribulokinase	K00855	phosphoribulokinase [EC:2.7.1.19]
gene860	6.30214	6.27705	0	WP_095524811.1	inositol_monophosphatase_family_protein	K01092	myo-inositol-1(or 4)-monophosphatase [EC:3.1.3.25]
gene861	6.58416	7.03386	6.3803	WP_095524784.1	16S_rRNA_(uracil(1498)-N(3))-methyltransferase	K09761	16S rRNA (uracil1498-N3)-methyltransferase [EC:2.1.1.193]
gene862	5.89998	6.81754	5.63943	WP_095524812.1	amino-acid_N-acetyltransferase	K14682	amino-acid N-acetyltransferase [EC:2.3.1.1]
gene863	5.7348	5.88842	0	WP_095524785.1	PAS_domain_S-box_protein
gene864	0	7.5029	0	WP_095524786.1	DNA_gyrase_inhibitor_YacG	K09862	uncharacterized protein
gene865	5.63624	4.76217	7.52563	WP_095524787.1	cysteine_desulfurase_NifS	K04487	cysteine desulfurase [EC:2.8.1.7]
gene866	0	0	0		Fe-S_cluster_assembly_protein_NifU
gene867	0	0	0	WP_095524788.1	ferredoxin_III-2C_nif-specific
gene868	0	0	0	WP_095524789.1	hypothetical_protein
gene869	5.90464	0	0	WP_095524790.1	DUF269_domain-containing_protein
gene870	0	0	0	WP_095524791.1	hypothetical_protein
gene871	6.18097	0	0	WP_095524813.1	nitrogen_fixation_protein_NifX	K02596	nitrogen fixation protein NifX
gene872	5.37955	4.16564	0	WP_095524792.1	nitrogenase_iron-molybdenum_cofactor_biosynthesis_protein_NifN	K02592	nitrogenase molybdenum-iron protein NifN
gene873	5.31397	4.11742	0	WP_095524793.1	nitrogenase_iron-molybdenum_cofactor_biosynthesis_protein_NifE	K02587	nitrogenase molybdenum-cofactor synthesis protein NifE
gene874	0	6.12928	0	WP_095524794.1	competence_protein_TfoX
gene875	6.41841	6.62814	6.67864	WP_095524795.1	acetyl-CoA_C-acetyltransferase	K00626	acetyl-CoA C-acetyltransferase [EC:2.3.1.9]
gene876	9.43168	9.62184	9.21211	WP_095524796.1	dihydrolipoyl_dehydrogenase	K00382	dihydrolipoamide dehydrogenase [EC:1.8.1.4]
gene877	8.65062	9.22691	8.65264	WP_095524797.1	dihydrolipoyllysine-residue_acetyltransferase	K00627	pyruvate dehydrogenase E2 component (dihydrolipoamide acetyltransferase) [EC:2.3.1.12]
gene878	9.85874	10.3115	9.91807	WP_095524798.1	pyruvate_dehydrogenase_(acetyl-transferring)-2C_homodimeric_type	K00163	pyruvate dehydrogenase E1 component [EC:1.2.4.1]
gene879	6.71617	6.61378	7.12502	WP_095524799.1	PAS_domain-containing_sensor_histidine_kinase
gene880	8.36669	7.82716	0	WP_095524814.1	DNA-binding_response_regulator
gene881	7.42453	6.59679	0	WP_095524800.1	amidohydrolase
gene882	0	5.56682	0	WP_095524801.1	hypothetical_protein
gene883	0	8.13177	0	WP_095524815.1	cold-shock_protein	K03704	cold shock protein (beta-ribbon, CspA family)
gene884	0	0	7.35773	WP_095524802.1	low_molecular_weight_phosphotyrosine_protein_phosphatase	K01104	protein-tyrosine phosphatase [EC:3.1.3.48]
gene885	6.18243	6.3104	6.14744	WP_095524803.1	excinuclease_ABC_subunit_UvrB	K03702	excinuclease ABC subunit B
gene886	8.38447	8.61967	7.83838	WP_095524804.1	aspartate/tyrosine/aromatic_aminotransferase	K00832	aromatic-amino-acid transaminase [EC:2.6.1.57]
gene887	6.43285	4.852	0	WP_095524805.1	thiol_reductase_thioredoxin
gene888	6.70321	7.31488	7.88115	WP_095524806.1	hypothetical_protein
gene889	0	0	0		tRNA-Asn
gene890	7.94013	6.32661	6.93239	WP_095524807.1	FAD-binding_protein	K00311	electron-transferring-flavoprotein dehydrogenase [EC:1.5.5.1]
gene891	8.42031	7.31756	8.00923	WP_095524816.1	LysR_family_transcriptional_regulator
gene892	6.48113	6.81506	7.97434	WP_095524808.1	electron_transfer_flavoprotein_subunit_beta/FixA_family_protein	K03521	electron transfer flavoprotein beta subunit
gene893	7.66548	6.43224	7.61125	WP_095524809.1	electron_transfer_flavoprotein_subunit_alpha	K03522	electron transfer flavoprotein alpha subunit
gene894	7.44292	8.08346	6.24343	WP_095524810.1	ferredoxin--NADP_reductase	K00528	ferredoxin/flavodoxin---NADP+ reductase [EC:1.18.1.2 1.19.1.1]
gene895	5.39289	4.89126	0		hypothetical_protein
gene896	0	0	0	WP_095526043.1	hypothetical_protein	K12287	MSHA biogenesis protein MshQ
gene897	0	0	0	WP_095526044.1	hypothetical_protein	K12279	MSHA biogenesis protein MshI
gene898	5.07553	0	0	WP_095526045.1	hypothetical_protein
gene899	0	5.72265	0	WP_095526046.1	hypothetical_protein
gene900	0	0	0	WP_095526047.1	hypothetical_protein
gene901	0	0	0		hypothetical_protein
gene902	7.3264	6.88464	8.6918	WP_095526048.1	bifunctional_glutamate_N-acetyltransferase/amino-acid_acetyltransferase_ArgJ	K00620	glutamate N-acetyltransferase / amino-acid N-acetyltransferase [EC:2.3.1.35 2.3.1.1]
gene903	7.3596	6.95702	6.6243	WP_095526049.1	MFS_transporter
gene904	6.39472	0	0	WP_095526050.1	hypothetical_protein
gene905	3.85167	4.60703	0	WP_095526051.1	ATP-dependent_helicase
gene906	9.14434	9.03988	8.36583	WP_095526052.1	outer_membrane_protein_assembly_factor_BamC	K07287	outer membrane protein assembly factor BamC
gene907	8.92024	8.66924	7.92894	WP_095526053.1	4-hydroxy-tetrahydrodipicolinate_synthase	K01714	4-hydroxy-tetrahydrodipicolinate synthase [EC:4.3.3.7]
gene908	9.98331	10.4674	10.057	WP_095526054.1	PbsX_family_transcriptional_regulator	K01728	pectate lyase [EC:4.2.2.2]
gene909	6.11034	2.6728	0	WP_095526055.1	ABC_transporter_ATP-binding_protein	K15738	ABC transport system ATP-binding/permease protein
gene910	4.65038	4.89772	0	WP_095526056.1	AAA_family_ATPase
gene911	0	0	0		IS21_family_transposase
gene912	0	0	6.15866	WP_095526057.1	hypothetical_protein
gene913	0	0	0		hypothetical_protein
gene914	0	4.86328	6.44642	WP_095524848.1	carbohydrate_ABC_transporter_permease	K05815	sn-glycerol 3-phosphate transport system permease protein
gene915	4.52502	5.70975	0	WP_095524817.1	sugar_ABC_transporter_permease	K05814	sn-glycerol 3-phosphate transport system permease protein
gene916	5.54926	4.29106	0	WP_095524818.1	ABC_transporter_substrate-binding_protein	K05813	sn-glycerol 3-phosphate transport system substrate-binding protein
gene917	5.91273	0	0	WP_095524819.1	ABC_transporter_ATP-binding_protein	K05816	sn-glycerol 3-phosphate transport system ATP-binding protein [EC:3.6.3.20]
gene918	0	4.22419	0	WP_095524820.1	DeoR/GlpR_transcriptional_regulator	K02444	DeoR family transcriptional regulator, glycerol-3-phosphate regulon repressor
gene919	9.13245	10.3222	10.5961	WP_095524821.1	azurin
gene920	6.16283	5.6984	4.37342	WP_095524822.1	RNA-binding_transcriptional_accessory_protein	K06959	protein Tex
gene921	5.15812	3.86162	0	WP_095524849.1	MFS_transporter
gene922	5.46401	3.96224	0	WP_095524823.1	cytochrome_b	K12262	cytochrome b561
gene923	0	0	0	WP_095524824.1	hypothetical_protein
gene924	0	0	0	WP_095524825.1	hypothetical_protein
gene925	6.17366	4.85715	0	WP_095524826.1	hypothetical_protein
gene926	7.55985	3.0072	0		LysR_family_transcriptional_regulator
gene927	0	5.60506	0	WP_095524827.1	hypothetical_protein
gene928	0	5.65516	0	WP_095524828.1	DUF3568_domain-containing_protein
gene929	5.94704	5.7136	0	WP_095524829.1	lytic_murein_transglycosylase_B	K08305	membrane-bound lytic murein transglycosylase B [EC:4.2.2.-]
gene930	0	0	0	WP_095524830.1	DUF4129_domain-containing_protein
gene931	0	5.2101	0	WP_095524831.1	DUF3488_domain-containing_protein	K22452	protein-glutamine gamma-glutamyltransferase [EC:2.3.2.13]
gene932	4.43006	3.76765	0	WP_095524832.1	DUF58_domain-containing_protein
gene933	4.44339	3.86129	0	WP_095524833.1	AAA_family_ATPase	K03924	MoxR-like ATPase [EC:3.6.3.-]
gene934	5.93066	6.10839	7.35617	WP_095524834.1	proline/glycine_betaine_ABC_transporter_substrate-binding_protein_ProX	K02002	glycine betaine/proline transport system substrate-binding protein
gene935	0	5.05889	5.97995	WP_095524835.1	proline/glycine_betaine_ABC_transporter_permease_ProW	K02001	glycine betaine/proline transport system permease protein
gene936	6.36323	5.79788	6.40281	WP_095524836.1	proline/glycine_betaine_ABC_transporter_ATP-binding_protein_ProV	K02000	glycine betaine/proline transport system ATP-binding protein [EC:3.6.3.32]
gene937	3.83761	0	0	WP_095524837.1	response_regulator
gene938	0	0	0	WP_095524838.1	response_regulator
gene939	6.08654	5.8766	0	WP_095524839.1	oligopeptidase_B	K01354	oligopeptidase B [EC:3.4.21.83]
gene940	0	0	0	WP_095524840.1	AraC_family_transcriptional_regulator	K13652	AraC family transcriptional regulator
gene941	3.41909	3.15704	0	WP_095524841.1	ABC_transporter_ATP-binding_protein	K06147	ATP-binding cassette, subfamily B, bacterial
gene942	0	4.29254	0	WP_095524842.1	pirin_family_protein	K06911	uncharacterized protein
gene943	0	0	0	WP_095524843.1	cation:proton_antiporter	K05571	multicomponent Na+:H+ antiporter subunit G
gene944	0	0	0	WP_095524844.1	pH_regulation_protein_F	K05570	multicomponent Na+:H+ antiporter subunit F
gene945	5.7866	0	7.5043	WP_095524845.1	cation:proton_antiporter	K05569	multicomponent Na+:H+ antiporter subunit E
gene946	4.69581	3.1565	0	WP_095524846.1	Na+/H+_antiporter_subunit_D	K05568	multicomponent Na+:H+ antiporter subunit D
gene947	6.37138	4.79008	0		Na+/H+_antiporter_subunit_C
gene948	4.78084	4.72137	0	WP_095524847.1	DUF4040_domain-containing_protein	K05565	multicomponent Na+:H+ antiporter subunit A
gene949	0	0	0		IS3_family_transposase
gene950	8.35376	4.94267	0	WP_095523641.1	DUF1841_domain-containing_protein
gene951	0	7.13487	0	WP_095523642.1	type_II_toxin-antitoxin_system_Phd/YefM_family_antitoxin
gene952	5.87644	7.15735	8.26647	WP_095523643.1	DUF1778_domain-containing_protein
gene953	6.6585	6.20587	7.9908	WP_095523644.1	GNAT_family_N-acetyltransferase
gene954	0	4.85366	0	WP_095523645.1	HAD_family_hydrolase	K01560	2-haloacid dehalogenase [EC:3.8.1.2]
gene955	12.7284	12.0513	12.6037	WP_095523646.1	prepilin-type_N-terminal_cleavage/methylation_domain-containing_protein	K02650	type IV pilus assembly protein PilA
gene956	6.63454	5.97987	0	WP_095523647.1	hypothetical_protein
gene957	0	0	0	WP_095523715.1	transposase	K07491	putative transposase
gene958	0	6.63042	0	WP_095523648.1	nucleotidyltransferase	K07075	uncharacterized protein
gene959	0	7.50194	0	WP_095523649.1	DUF86_domain-containing_protein
gene960	6.91448	5.75186	0	WP_095523650.1	potassium_transporter_Kup	K03549	KUP system potassium uptake protein
gene961	7.92705	7.16999	5.96093	WP_095523651.1	3-deoxy-7-phosphoheptulonate_synthase	K01626	3-deoxy-7-phosphoheptulonate synthase [EC:2.5.1.54]
gene962	5.42738	6.74667	6.84637	WP_095523652.1	IS110_family_transposase
gene963	5.76792	0	0	WP_095523653.1	Zonular_occludens_toxin
gene964	0	0	0	WP_095523654.1	DUF2523_domain-containing_protein
gene965	0	0	0	WP_095523655.1	hypothetical_protein
gene966	0	5.02872	0	WP_095523656.1	hypothetical_protein
gene967	0	0	11.2322	WP_095523657.1	methyltransferase
gene968	0	0	0	WP_095523658.1	hypothetical_protein
gene969	6.78886	0	0	WP_095523659.1	hypothetical_protein
gene970	5.1435	3.56356	0	WP_095523660.1	hypothetical_protein
gene971	0	0	0	WP_095523661.1	DUF2726_domain-containing_protein
gene972	4.719	3.28145	0	WP_095523662.1	PAS_domain_S-box_protein	K03406	methyl-accepting chemotaxis protein
gene973	5.01896	2.95977	0	WP_095523663.1	amino_acid_ABC_transporter_substrate-binding_protein	K01999	branched-chain amino acid transport system substrate-binding protein
gene974	4.88964	4.74237	5.00779	WP_095523664.1	HAMP_domain-containing_protein
gene975	0	2.62059	0	WP_095523665.1	DNA_polymerase_IV	K02346	DNA polymerase IV [EC:2.7.7.7]
gene976	6.91918	5.30451	0	WP_095523666.1	zinc_transporter_ZupT	K07238	zinc transporter, ZIP family
gene977	6.93121	6.77764	0	WP_095523667.1	Signal_transduction_histidine_kinase
gene978	4.19088	5.5157	6.51549	WP_095523668.1	acyl-CoA_thioesterase	K01051	pectinesterase [EC:3.1.1.11]
gene979	6.83137	7.5089	7.01744	WP_095523669.1	MFS_transporter
gene980	6.03137	5.24336	0	WP_095523670.1	Crp/Fnr_family_transcriptional_regulator	K21563	CRP/FNR family transcriptional regulator, dissimilatory nitrate respiration regulator
gene981	4.11047	5.81984	0		aspartate_aminotransferase
gene982	0	4.87644	0	WP_095523671.1	PadR_family_transcriptional_regulator
gene983	0	0	0	WP_095523672.1	DUF3861_domain-containing_protein
gene984	8.30078	6.15644	0	WP_095523673.1	hypothetical_protein
gene985	6.67106	0	0	WP_095523674.1	polyketide_cyclase
gene986	4.61687	6.33759	7.94238	WP_095523675.1	LysR_family_transcriptional_regulator
gene987	6.02141	4.97957	0	WP_095523676.1	type_1_glutamine_amidotransferase_domain-containing_protein
gene988	0	5.22407	0	WP_095523677.1	NADH:flavin_oxidoreductase/NADH_oxidase
gene989	0	5.7366	6.29536	WP_095523678.1	transcriptional_regulator
gene990	6.31862	7.10329	0	WP_095523679.1	tRNA_threonylcarbamoyladenosine_dehydratase	K22132	tRNA threonylcarbamoyladenosine dehydratase
gene991	10.0015	8.45372	8.12159	WP_095523680.1	peptide-methionine_(S)-S-oxide_reductase	K07304	peptide-methionine (S)-S-oxide reductase [EC:1.8.4.11]
gene992	6.30597	6.58686	7.05666	WP_095523681.1	EamA_family_transporter
gene993	6.45412	0	0	WP_095523682.1	hypothetical_protein
gene994	6.43285	6.39757	7.83578	WP_095523683.1	fluoride_efflux_transporter_CrcB	K06199	fluoride exporter
gene995	6.56747	6.32367	5.96101	WP_095523684.1	hypothetical_protein	K05834	homoserine/homoserine lactone efflux protein
gene996	0	0	0	WP_095523685.1	hypothetical_protein
gene997	6.06293	6.92975	5.81327	WP_095523686.1	HAMP_domain-containing_protein
gene998	5.56986	6.79995	0	WP_095523687.1	hypothetical_protein
gene999	6.39203	4.81044	0	WP_095523688.1	DUF1987_domain-containing_protein
gene1000	4.81079	6.55755	7.13665	WP_095523689.1	GGDEF_domain-containing_protein	K21020	diguanylate cyclase [EC:2.7.7.65]
gene1001	11.3849	11.5149	11.337	WP_095523690.1	co-chaperone_GroES	K04078	chaperonin GroES
gene1002	12.635	12.6089	12.4637	WP_095523691.1	chaperonin_GroEL	K04077	chaperonin GroEL
gene1003	0	4.63653	0	WP_095523692.1	hemerythrin	K07216	hemerythrin
gene1004	5.65402	4.99865	6.98542	WP_095523693.1	spermidine_synthase	K00797	spermidine synthase [EC:2.5.1.16]
gene1005	5.93507	5.7926	0	WP_095523694.1	glutamate-1-semialdehyde-2-2C1-aminomutase	K01845	glutamate-1-semialdehyde 2,1-aminomutase [EC:5.4.3.8]
gene1006	0	3.75916	7.04654	WP_095523695.1	thiamine_phosphate_synthase	K00788	thiamine-phosphate pyrophosphorylase [EC:2.5.1.3]
gene1007	5.68342	5.71498	8.64899	WP_095523716.1	hydroxymethylpyrimidine/phosphomethylpyrimidine_kinase	K00941	hydroxymethylpyrimidine/phosphomethylpyrimidine kinase [EC:2.7.1.49 2.7.4.7]
gene1008	9.81724	9.45834	7.55942	WP_095523696.1	response_regulator	K02657	twitching motility two-component system response regulator PilG
gene1009	9.68317	9.28355	10.2636	WP_095523697.1	response_regulator	K02658	twitching motility two-component system response regulator PilH
gene1010	8.21902	7.62032	0	WP_095523698.1	twitching_motility_protein_PilI	K02659	twitching motility protein PilI
gene1011	8.32902	8.74079	8.60642	WP_095523699.1	chemotaxis_protein	K02660	twitching motility protein PilJ
gene1012	7.93566	7.94154	7.83601	WP_095523700.1	hybrid_sensor_histidine_kinase/response_regulator	K06596	chemosensory pili system protein ChpA (sensor histidine kinase/response regulator)
gene1013	5.34625	5.87758	6.67746	WP_095523701.1	tRNA_dihydrouridine_synthase_DusB	K05540	tRNA-dihydrouridine synthase B [EC:1.-.-.-]
gene1014	0	6.82282	0	WP_095523702.1	Fis_family_transcriptional_regulator	K03557	Fis family transcriptional regulator, factor for inversion stimulation protein
gene1015	6.60476	6.71145	6.80997	WP_095523703.1	bifunctional_phosphoribosylaminoimidazolecarboxamide_formyltransferase/IMP_cyclohydrolase_PurH	K00602	phosphoribosylaminoimidazolecarboxamide formyltransferase / IMP cyclohydrolase [EC:2.1.2.3 3.5.4.10]
gene1016	7.28046	7.53216	0	WP_095523704.1	phospholipid:lipid_A_palmitoyltransferase
gene1017	6.79368	6.97766	7.62972	WP_095523705.1	phosphoribosylamine--glycine_ligase	K01945	phosphoribosylamine---glycine ligase [EC:6.3.4.13]
gene1018	6.05658	5.6092	0	WP_095523706.1	hypothetical_protein
gene1019	5.22278	0	5.92347	WP_095523717.1	class_I_SAM-dependent_methyltransferase	K07317	adenine-specific DNA-methyltransferase [EC:2.1.1.72]
gene1020	5.87644	5.53533	0	WP_095523707.1	acyl-CoA_thioesterase	K07107	acyl-CoA thioester hydrolase [EC:3.1.2.-]
gene1021	6.01279	4.43251	0	WP_095523708.1	CBS_domain-containing_protein
gene1022	10.4321	10.1374	10.6725	WP_095523709.1	PEP-CTERM_sorting_domain-containing_protein
gene1023	6.98421	0	6.38767	WP_095523710.1	TIGR03862_family_flavoprotein
gene1024	7.35782	7.26097	7.36833	WP_095523711.1	phosphate_acetyltransferase	K13788	phosphate acetyltransferase [EC:2.3.1.8]
gene1025	2.98671	0	5.5437		phosphoenolpyruvate_synthase
gene1026	4.62955	4.59276	0	WP_095523718.1	kinase/pyrophosphorylase	K09773	[pyruvate, water dikinase]-phosphate phosphotransferase / [pyruvate, water dikinase] kinase [EC:2.7.4.28 2.7.11.33]
gene1027	0	5.69404	6.25802		LysR_family_transcriptional_regulator
gene1028	4.74506	5.92418	6.45976	WP_095523712.1	shikimate_dehydrogenase	K00014	shikimate dehydrogenase [EC:1.1.1.25]
gene1029	6.42911	5.79025	0		hypothetical_protein
gene1030	5.59654	5.02163	0	WP_095523713.1	N-acetyltransferase
gene1031	6.75489	6.29198	6.54941	WP_095523714.1	phage_tail_protein
gene1032	0	0	0		hypothetical_protein
gene1033	0	7.18425	0	WP_095526058.1	hypothetical_protein
gene1034	0	0	0	WP_095526059.1	DUF1804_domain-containing_protein
gene1035	5.87922	4.87086	0	WP_095526060.1	hypothetical_protein
gene1036	0	0	0		phage_tail_protein
gene1037	7.70803	0	0		restriction_endonuclease_subunit_M
gene1038	0	5.27115	0	WP_095524850.1	hypothetical_protein
gene1039	6.44045	6.40082	7.25802	WP_095524851.1	DUF1275_domain-containing_protein
gene1040	8.41181	5.76933	0	WP_095524852.1	hypothetical_protein
gene1041	3.66789	4.29254	0	WP_095524853.1	dihydropyrimidinase	K01464	dihydropyrimidinase [EC:3.5.2.2]
gene1042	5.84891	3.72137	0	WP_095524854.1	3-oxoacyl-ACP_reductase	K00059	3-oxoacyl-[acyl-carrier protein] reductase [EC:1.1.1.100]
gene1043	4.45483	0	0	WP_095524855.1	LysR_family_transcriptional_regulator
gene1044	0	0	0	WP_095524856.1	dihydrodipicolinate_synthase_family_protein	K01714	4-hydroxy-tetrahydrodipicolinate synthase [EC:4.3.3.7]
gene1045	5.81079	0	0	WP_095524857.1	amidase	K02433	aspartyl-tRNA(Asn)/glutamyl-tRNA(Gln) amidotransferase subunit A [EC:6.3.5.6 6.3.5.7]
gene1046	0	0	0	WP_095524858.1	hydantoin_racemase
gene1047	0	5.22419	0	WP_095524859.1	polar_amino_acid_ABC_transporter_substrate-binding_protein	K02030	polar amino acid transport system substrate-binding protein
gene1048	4.93026	4.59852	0	WP_095524860.1	amino_acid_ABC_transporter_ATP-binding_protein	K02028	polar amino acid transport system ATP-binding protein [EC:7.4.2.1]
gene1049	0	0	0	WP_095524883.1	amino_acid_ABC_transporter_permease	K02029	polar amino acid transport system permease protein
gene1050	5.10783	3.97942	0	WP_095524861.1	amino_acid_ABC_transporter_permease	K02029	polar amino acid transport system permease protein
gene1051	4.53978	5.3147	6.25412	WP_095524862.1	LysR_family_transcriptional_regulator
gene1052	5.63701	6.35103	5.44912	WP_095524863.1	MFS_transporter
gene1053	5.48382	5.4334	4.81455		helicase
gene1054	6.76226	6.78912	0	WP_095524864.1	disulfide_bond_formation_protein_B	K03611	disulfide bond formation protein DsbB
gene1055	7.37576	7.80043	8.75452	WP_095524865.1	GNAT_family_N-acetyltransferase
gene1056	8.37182	7.81141	8.84471	WP_095524866.1	universal_stress_protein
gene1057	6.31633	7.52484	0	WP_095524867.1	hypothetical_protein
gene1058	6.99786	0	0	WP_095524868.1	cupin_domain-containing_protein	K11312	cupin 2 domain-containing protein
gene1059	7.62408	7.32006	0	WP_095524869.1	chromosome_partitioning_protein_ParB	K03497	chromosome partitioning protein, ParB family
gene1060	5.84231	6.86946	8.20767	WP_095524870.1	ParA_family_protein	K03496	chromosome partitioning protein
gene1061	6.81031	6.74582	8.63481	WP_095524871.1	16S_rRNA_(guanine(527)-N(7))-methyltransferase_RsmG	K03501	16S rRNA (guanine527-N7)-methyltransferase [EC:2.1.1.170]
gene1062	8.01816	7.50589	8.8574	WP_095524872.1	tRNA_uridine-5-carboxymethylaminomethyl(34)_synthesis_enzyme_MnmG	K03495	tRNA uridine 5-carboxymethylaminomethyl modification enzyme
gene1063	7.47932	5.03151	0	WP_095524873.1	hypothetical_protein	K07090	uncharacterized protein
gene1064	0	6.84176	0	WP_095524874.1	hypothetical_protein
gene1065	5.8739	5.44173	7.26438	WP_095524884.1	tRNA_uridine-5-carboxymethylaminomethyl(34)_synthesis_GTPase_MnmE	K03650	tRNA modification GTPase [EC:3.6.-.-]
gene1066	8.668	8.25879	8.38915	WP_095524885.1	membrane_protein_insertase_YidC	K03217	YidC/Oxa1 family membrane protein insertase
gene1067	8.5632	0	0	WP_095524875.1	membrane_protein_insertion_efficiency_factor_YidD	K08998	uncharacterized protein
gene1068	7.96847	9.10864	0	WP_095524876.1	ribonuclease_P_protein_component	K03536	ribonuclease P protein component [EC:3.1.26.5]
gene1069	0	10.9058	0	WP_018604832.1	50S_ribosomal_protein_L34	K02914	large subunit ribosomal protein L34
gene1070	6.4999	6.68332	6.08824	WP_095524877.1	chromosomal_replication_initiator_protein_DnaA	K02313	chromosomal replication initiator protein
gene1071	8.393	7.46467	8.62441	WP_095524878.1	DNA_polymerase_III_subunit_beta	K02338	DNA polymerase III subunit beta [EC:2.7.7.7]
gene1072	8.07943	7.73645	0	WP_095524879.1	hypothetical_protein
gene1073	7.33622	7.79714	7.31919	WP_095524880.1	DNA_topoisomerase_(ATP-hydrolyzing)_subunit_B	K02470	DNA gyrase subunit B [EC:5.99.1.3]
gene1074	6.79554	7.63774	0	WP_095524881.1	Lrp/AsnC_family_transcriptional_regulator
gene1075	8.72488	6.79286	0	WP_095524882.1	YitT_family_protein
gene1076	0	0	7.55942	WP_095526061.1	phage_tail_protein
gene1077	3.99367	5.13614	0	WP_095526062.1	hypothetical_protein
gene1078	0	0	10.9924	WP_095526063.1	hypothetical_protein
gene1079	0	0	0	WP_095526064.1	DUF935_domain-containing_protein
gene1080	6.0974	0	0		hypothetical_protein
gene1081	8.01082	7.51735	9.11071	WP_095526065.1	hypothetical_protein
gene1082	8.64555	6.622	8.11981	WP_095526066.1	DUF550_domain-containing_protein
gene1083	7.74187	0	0	WP_095526067.1	hypothetical_protein
gene1084	0	0	0	WP_095526068.1	hypothetical_protein
gene1085	4.96347	4.90432	0		amino_acid_ABC_transporter_substrate-binding_protein
gene1086	5.17885	4.04089	0	WP_095526069.1	amino_acid_ABC_transporter_permease	K02029	polar amino acid transport system permease protein
gene1087	0	0	0	WP_095526070.1	amino_acid_ABC_transporter_permease	K02029	polar amino acid transport system permease protein
gene1088	5.01316	3.4334	0	WP_095526071.1	amino_acid_ABC_transporter_ATP-binding_protein	K02028	polar amino acid transport system ATP-binding protein [EC:7.4.2.1]
gene1089	0	0	0	WP_095526072.1	hypothetical_protein
gene1090	0	4.24438	0	WP_095526073.1	response_regulator_receiver_protein
gene1091	0	4.19613	0	WP_095526074.1	PAS_domain_S-box_protein
gene1092	0	0	0	WP_095526075.1	hypothetical_protein
gene1093	6.58411	6.28337	6.33533	WP_095526076.1	YgiQ_family_radical_SAM_protein
gene1094	6.71585	6.12873	8.4372	WP_095526077.1	hypothetical_protein	K20534	polyisoprenyl-phosphate glycosyltransferase [EC:2.4.-.-]
gene1095	0	0	0		hypothetical_protein
gene1096	0	5.00869	0	WP_095526078.1	hypothetical_protein	K02355	elongation factor G
gene1097	7.3216	7.35421	0	WP_095526079.1	bifunctional_2-polyprenyl-6-hydroxyphenol_methylase/3-demethylubiquinol_3-O-methyltransferase_UbiG	K00568	2-polyprenyl-6-hydroxyphenyl methylase / 3-demethylubiquinone-9 3-methyltransferase [EC:2.1.1.222 2.1.1.64]
gene1098	11.4191	11.9245	11.4292	WP_095526080.1	hypothetical_protein	K03286	OmpA-OmpF porin, OOP family
gene1099	0	0	0	WP_095526081.1	hypothetical_protein	K12960	5-methylthioadenosine/S-adenosylhomocysteine deaminase [EC:3.5.4.31 3.5.4.28]
gene1100	0	8.15686	0	WP_095526082.1	hypothetical_protein	K18893	ATP-binding cassette, subfamily B, multidrug efflux pump
gene1101	14.3976	14.5489	14.4912	WP_095526083.1	porin
gene1102	6.499	6.44001	0	WP_095526084.1	tetratricopeptide_repeat_protein
gene1103	0	0	0		hypothetical_protein
gene1104	8.54008	8.09397	9.90881	WP_095526085.1	CopG_family_transcriptional_regulator
gene1105	8.25317	6.98516	0	WP_095526086.1	type_II_toxin-antitoxin_system_RelE/ParE_family_toxin
gene1106	0	7.45546	0	WP_095526087.1	hypothetical_protein
gene1107	0	6.98394	0		diguanylate_phosphodiesterase
gene1108	6.45516	4.90881	7.95196		homoserine_O-acetyltransferase
gene1109	8.3716	8.35284	8.22787	WP_095523719.1	phosphoenolpyruvate--protein_phosphotransferase	K08483	phosphotransferase system, enzyme I, PtsI [EC:2.7.3.9]
gene1110	8.45533	8.02196	0	WP_095523720.1	HPr_family_phosphocarrier_protein	K11189	phosphocarrier protein
gene1111	6.31125	5.66846	0	WP_095523721.1	PTS_fructose_transporter_subunit_IIA	K02821	PTS system, ascorbate-specific IIA component [EC:2.7.1.194]
gene1112	7.08488	7.25723	7.61336	WP_095523722.1	FAD:protein_FMN_transferase	K03734	FAD:protein FMN transferase [EC:2.7.1.180]
gene1113	0	0	6.25071	WP_095523723.1	hypothetical_protein
gene1114	6.09607	6.45231	6.8968	WP_095523724.1	glutathione_synthase	K01920	glutathione synthase [EC:6.3.2.3]
gene1115	6.93919	7.56932	0	WP_095523725.1	glutamate--cysteine_ligase	K01919	glutamate--cysteine ligase [EC:6.3.2.2]
gene1116	7.50846	7.48995	7.6335	WP_095523785.1	4-hydroxy-3-polyprenylbenzoate_decarboxylase	K03182	4-hydroxy-3-polyprenylbenzoate decarboxylase [EC:4.1.1.98]
gene1117	6.17918	4.60051	0	WP_095523786.1	hypothetical_protein
gene1118	5.93066	5.9342	0	WP_095523726.1	glycosyltransferase_family_9_protein
gene1119	6.52147	6.04009	0	WP_095523727.1	O-antigen_ligase_domain-containing_protein
gene1120	6.88321	5.90143	6.68986	WP_095523728.1	hypothetical_protein
gene1121	6.29002	5.12405	6.01398	WP_095523729.1	hypothetical_protein
gene1122	6.36929	7.51512	8.33619	WP_095523730.1	DUF4254_domain-containing_protein
gene1123	0	7.31877	8.22035	WP_095523731.1	diacylglycerol_kinase	K00901	diacylglycerol kinase (ATP) [EC:2.7.1.107]
gene1124	5.01108	3.7148	0	WP_095523732.1	glycosyltransferase_family_1_protein
gene1125	4.17765	4.9003	6.73624	WP_095523733.1	FAD-dependent_oxidoreductase	K03185	2-octaprenyl-6-methoxyphenol hydroxylase [EC:1.14.13.-]
gene1126	6.23464	6.56484	6.48392	WP_095523734.1	Xaa-Pro_aminopeptidase	K01262	Xaa-Pro aminopeptidase [EC:3.4.11.9]
gene1127	0	0	0	WP_095523787.1	3-hydroxylacyl-ACP_dehydratase
gene1128	7.13764	4.77663	0	WP_095523735.1	3-oxoacyl-ACP_synthase
gene1129	5.82468	5.45856	5.61127		beta-ketoacyl-[acyl-carrier-protein]_synthase_II
gene1130	0	0	0	WP_095523736.1	class_I_SAM-dependent_methyltransferase
gene1131	5.7242	0	0	WP_095523737.1	polysaccharide_deacetylase_family_protein
gene1132	6.23534	0	0	WP_095523738.1	hypothetical_protein	K08738	cytochrome c
gene1133	0	5.19836	0	WP_095523739.1	TlpA_family_protein_disulfide_reductase
gene1134	6.71663	7.24847	6.51396	WP_095523740.1	ABC_transporter_ATP-binding_protein	K02003	putative ABC transport system ATP-binding protein
gene1135	5.78049	4.15002	7.15623	WP_095523741.1	ABC_transporter_permease	K02004	putative ABC transport system permease protein
gene1136	6.78625	6.34648	6.54993	WP_095523742.1	ABC_transporter_permease	K02004	putative ABC transport system permease protein
gene1137	7.1386	6.19718	6.21412	WP_095523743.1	DUF2318_domain-containing_protein
gene1138	8.21752	8.3145	7.3474	WP_095523744.1	iron_transporter	K07230	periplasmic iron binding protein
gene1139	6.46761	6.44493	8.13701	WP_095523745.1	iron_permease	K07243	high-affinity iron transporter
gene1140	0	0	0		alpha/beta_hydrolase
gene1141	5.31445	5.48392	5.34388	WP_095523746.1	hypothetical_protein
gene1142	7.06569	4.34861	0	WP_095523747.1	outer_membrane_lipoprotein_carrier_protein_LolA
gene1143	5.51833	5.06437	5.93145	WP_095523748.1	acyl-CoA_synthetase
gene1144	0	0	0	WP_095523749.1	beta-hydroxyacyl-ACP_dehydratase
gene1145	5.4478	5.21166	0	WP_095523750.1	AMP-dependent_synthetase
gene1146	0	0	0	WP_095523751.1	hypothetical_protein
gene1147	8.32652	6.23439	0	WP_095523752.1	acyl_carrier_protein	K02078	acyl carrier protein
gene1148	8.26747	8.39365	8.35117	WP_095523753.1	3-phosphoglycerate_dehydrogenase	K00058	D-3-phosphoglycerate dehydrogenase / 2-oxoglutarate reductase [EC:1.1.1.95 1.1.1.399]
gene1149	0	4.96394	0	WP_095523754.1	sodium:solute_symporter
gene1150	7.41428	6.61402	7.70233	WP_095523755.1	catalase/peroxidase_HPI	K03782	catalase-peroxidase [EC:1.11.1.21]
gene1151	0	4.09536	0	WP_095523756.1	hypothetical_protein
gene1152	4.09029	4.64731	0	WP_095523757.1	alpha/beta_hydrolase
gene1153	6.68813	6.07852	8.47931	WP_095523758.1	AraC_family_transcriptional_regulator
gene1154	6.78398	6.44101	6.83727	WP_095523759.1	HTH-type_transcriptional_regulator_CysB	K13634	LysR family transcriptional regulator, cys regulon transcriptional activator
gene1155	5.85449	5.70183	7.186	WP_095523760.1	sulfite_exporter_TauE/SafE_family_protein	K07090	uncharacterized protein
gene1156	6.83466	7.08389	0	WP_095523761.1	nitrite/sulfite_reductase	K00381	sulfite reductase (NADPH) hemoprotein beta-component [EC:1.8.1.2]
gene1157	6.89841	7.09388	0	WP_095523762.1	DUF934_domain-containing_protein
gene1158	6.8268	7.75203	6.59296	WP_095523788.1	phosphoadenylyl-sulfate_reductase	K00390	phosphoadenosine phosphosulfate reductase [EC:1.8.4.8 1.8.4.10]
gene1159	4.52899	5.85474	5.90256	WP_095523763.1	sulfate_adenylyltransferase_subunit_CysD	K00957	sulfate adenylyltransferase subunit 2 [EC:2.7.7.4]
gene1160	5.5405	5.2589	5.35203	WP_095523764.1	sulfate_adenylyltransferase	K00956	sulfate adenylyltransferase subunit 1 [EC:2.7.7.4]
gene1161	7.8912	7.94917	8.16655	WP_095523765.1	pectin_esterase	K01051	pectinesterase [EC:3.1.1.11]
gene1162	9.50177	9.31948	9.96625	WP_095523766.1	FKBP-type_peptidyl-prolyl_cis-trans_isomerase	K03772	FKBP-type peptidyl-prolyl cis-trans isomerase FkpA [EC:5.2.1.8]
gene1163	7.44744	6.28509	6.28015	WP_095523767.1	PAS_domain_S-box_protein
gene1164	5.43874	5.11298	0	WP_095523768.1	PAS_domain-containing_protein
gene1165	8.18463	7.96663	7.75807	WP_095523769.1	energy_transducer_TonB	K03832	periplasmic protein TonB
gene1166	5.30585	4.69711	6.65282	WP_095523770.1	RNB_domain-containing_ribonuclease	K01147	exoribonuclease II [EC:3.1.13.1]
gene1167	6.55075	6.83841	5.14132	WP_095523771.1	Asp-tRNA(Asn)/Glu-tRNA(Gln)_amidotransferase_subunit_GatA	K02433	aspartyl-tRNA(Asn)/glutamyl-tRNA(Gln) amidotransferase subunit A [EC:6.3.5.6 6.3.5.7]
gene1168	0	6.40139	6.80374	WP_095523772.1	D-sedoheptulose_7-phosphate_isomerase	K03271	D-sedoheptulose 7-phosphate isomerase [EC:5.3.1.28]
gene1169	0	0	0	WP_095523789.1	Asp-tRNA(Asn)/Glu-tRNA(Gln)_amidotransferase_subunit_GatC	K02435	aspartyl-tRNA(Asn)/glutamyl-tRNA(Gln) amidotransferase subunit C [EC:6.3.5.6 6.3.5.7]
gene1170	7.62403	8.1057	8.54307	WP_095523773.1	rod_shape-determining_protein	K03569	rod shape-determining protein MreB and related proteins
gene1171	5.41526	4.5008	6.19718	WP_095523774.1	rod_shape-determining_protein_MreC	K03570	rod shape-determining protein MreC
gene1172	0	5.32024	8.04798	WP_095523775.1	rod_shape-determining_protein_MreD	K03571	rod shape-determining protein MreD
gene1173	6.66054	4.33937	0	WP_095523776.1	penicillin-binding_protein_2	K05515	penicillin-binding protein 2 [EC:3.4.16.4]
gene1174	5.89853	5.22394	0	WP_095523790.1	rod_shape-determining_protein_RodA	K05837	rod shape determining protein RodA
gene1175	4.61687	4.62234	0	WP_095523777.1	septal_ring_lytic_transglycosylase_RlpA_family_protein	K03642	rare lipoprotein A
gene1176	0	7.06465	0	WP_095523778.1	hypothetical_protein	K07258	serine-type D-Ala-D-Ala carboxypeptidase (penicillin-binding protein 5/6) [EC:3.4.16.4]
gene1177	4.64135	4.8089	0	WP_095523779.1	D-alanyl-D-alanine_carboxypeptidase	K07258	serine-type D-Ala-D-Ala carboxypeptidase (penicillin-binding protein 5/6) [EC:3.4.16.4]
gene1178	10.2826	9.10345	10.6072	WP_095523780.1	DUF493_domain-containing_protein	K09158	uncharacterized protein
gene1179	7.7866	8.66465	8.18352	WP_095523781.1	lipoyl(octanoyl)_transferase_LipB	K03801	lipoyl(octanoyl) transferase [EC:2.3.1.181]
gene1180	9.38422	9.33006	9.91792	WP_095523782.1	lipoyl_synthase	K03644	lipoyl synthase [EC:2.8.1.8]
gene1181	5.4958	5.42995	5.6243	WP_095523783.1	carbonic_anhydrase	K01674	carbonic anhydrase [EC:4.2.1.1]
gene1182	8.21226	8.66787	8.35821	WP_095523784.1	phosphomethylpyrimidine_synthase_ThiC	K03147	phosphomethylpyrimidine synthase [EC:4.1.99.17]
gene1183	0	3.98944	0	WP_095523791.1	amidohydrolase	K01451	hippurate hydrolase [EC:3.5.1.32]
gene1184	0	4.77838	7.90314	WP_095523792.1	LysR_family_transcriptional_regulator
gene1185	0	7.73638	8.47795	WP_095523793.1	acyl-CoA_thioesterase
gene1186	6.26191	6.29407	0	WP_095523794.1	glutathione_S-transferase
gene1187	6.48645	6.66477	0	WP_095523795.1	hypothetical_protein	K00016	L-lactate dehydrogenase [EC:1.1.1.27]
gene1188	0	3.67957	0		hypothetical_protein
gene1189	5.03855	6.78153	0		two-component_system_response_regulator_KdpE
gene1190	0	3.71845	0	WP_095523796.1	DUF4118_domain-containing_protein	K07646	two-component system, OmpR family, sensor histidine kinase KdpD [EC:2.7.13.3]
gene1191	5.6544	5.44372	0	WP_095523797.1	MFS_transporter
gene1192	6.86158	4.84482	5.4533	WP_095523798.1	MFS_transporter	K07552	MFS transporter, DHA1 family, multidrug resistance protein
gene1193	0	4.62994	7.00906		aldo/keto_reductase
gene1194	7.38094	7.19305	0	WP_095523799.1	non-canonical_purine_NTP_pyrophosphatase-2C_RdgB/HAM1_family	K02428	XTP/dITP diphosphohydrolase [EC:3.6.1.66]
gene1195	6.622	6.25676	5.02503	WP_095523800.1	DUF1631_domain-containing_protein
gene1196	8.85528	7.79214	10.9606	WP_095523801.1	DUF2782_domain-containing_protein
gene1197	7.14047	6.60659	7.11089	WP_095523802.1	oxygen-dependent_coproporphyrinogen_oxidase	K00228	coproporphyrinogen III oxidase [EC:1.3.3.3]
gene1198	0	0	0	WP_095523803.1	hypothetical_protein
gene1199	5.62274	4.7481	6.63585	WP_095523804.1	oxygen-independent_coproporphyrinogen_III_oxidase-like_protein
gene1200	8.33448	7.49495	7.2223	WP_095523859.1	YecA_family_protein	K07039	uncharacterized protein
gene1201	7.1921	7.16377	8.16152	WP_095523860.1	DUF502_domain-containing_protein
gene1202	8.61553	8.21518	9.20186	WP_095523861.1	Holliday_junction_branch_migration_DNA_helicase_RuvB	K03551	holliday junction DNA helicase RuvB [EC:3.6.4.12]
gene1203	7.90087	5.70441	9.18903	WP_095523805.1	hypothetical_protein
gene1204	8.45779	6.82282	8.83647	WP_095523806.1	error-prone_repair_protein_UmuD	K03503	DNA polymerase V [EC:3.4.21.-]
gene1205	5.41875	7.26144	8.05242	WP_095523807.1	hypothetical_protein
gene1206	6.77233	0	0	WP_095523808.1	hypothetical_protein
gene1207	0	7.1111	0	WP_095523809.1	hypothetical_protein
gene1208	4.56316	4.23266	6.94911		flagellar_hook-associated_protein_3
gene1209	0	0	0	WP_095523810.1	hypothetical_protein
gene1210	5.53906	3.90817	0	WP_095523811.1	flagellar_hook-associated_protein_FlgK	K02396	flagellar hook-associated protein 1 FlgK
gene1211	7.62668	0	0	WP_095523862.1	hypothetical_protein
gene1212	5.19233	2.6523	6.77746	WP_095523812.1	flagellar_basal_body_P-ring_protein_FlgI	K02394	flagellar P-ring protein precursor FlgI
gene1213	0	3.59892	0	WP_095523813.1	flagellar_basal_body_L-ring_protein_FlgH	K02393	flagellar L-ring protein precursor FlgH
gene1214	5.14269	0	0	WP_095523814.1	flagellar_basal_body_rod_protein_FlgG	K02392	flagellar basal-body rod protein FlgG
gene1215	5.98436	4.41504	0	WP_095523815.1	flagellar_basal_body_rod_protein_FlgF	K02391	flagellar basal-body rod protein FlgF
gene1216	5.08845	5.41988	0	WP_095523816.1	flagellar_biosynthesis_protein_FlgE	K02390	flagellar hook protein FlgE
gene1217	0	0	0	WP_095523817.1	flagellar_basal_body_rod_modification_protein	K02389	flagellar basal-body rod modification protein FlgD
gene1218	0	0	0	WP_095523818.1	flagellar_basal_body_rod_protein_FlgC	K02388	flagellar basal-body rod protein FlgC
gene1219	7.50735	5.90448	0	WP_095523819.1	flagellar_basal-body_rod_protein_FlgB	K02387	flagellar basal-body rod protein FlgB
gene1220	4.91552	5.65249	0	WP_095523820.1	flagella_basal_body_P-ring_formation_protein_FlgA
gene1221	0	3.73949	0	WP_095523863.1	flagellar_assembly_peptidoglycan_hydrolase_FlgJ	K02395	flagellar protein FlgJ
gene1222	0	0	0	WP_095523821.1	hypothetical_protein
gene1223	0	0	0	WP_095523822.1	flagellar_biosynthesis_anti-sigma_factor_FlgM
gene1224	0	0	0	WP_095523823.1	histidine_kinase	K02557	chemotaxis protein MotB
gene1225	0	4.03122	0	WP_095523824.1	flagellar_motor_stator_protein_MotA	K02556	chemotaxis protein MotA
gene1226	5.06724	0	0	WP_095523825.1	FliA/WhiG_family_RNA_polymerase_sigma_factor	K02405	RNA polymerase sigma factor for flagellar operon FliA
gene1227	0	0	0	WP_095523826.1	flagellar_basal_body_protein
gene1228	0	0	0	WP_095523827.1	flagellar_hook-length_control_protein_FliK	K02414	flagellar hook-length control protein FliK
gene1229	0	0	0	WP_095523828.1	hypothetical_protein
gene1230	0	0	0	WP_095523829.1	flagellar_export_chaperone_FliS	K02422	flagellar protein FliS
gene1231	3.88492	2.75845	0	WP_095523830.1	lateral_flagellar_hook-associated_protein_2	K02407	flagellar hook-associated protein 2
gene1232	0	4.40099	0	WP_095523831.1	flagellar_export_protein_FliJ
gene1233	0	0	0		flagellum-specific_ATP_synthase_FliI
gene1234	5.03855	0	0	WP_095523832.1	flagellar_assembly_protein_FliH	K02411	flagellar assembly protein FliH
gene1235	5.28256	3.22342	5.73507	WP_095523833.1	flagellar_motor_switch_protein_FliG	K02410	flagellar motor switch protein FliG
gene1236	0	2.88557	0	WP_095523834.1	flagellar_M-ring_protein_FliF	K02409	flagellar M-ring protein FliF
gene1237	0	0	0	WP_095523835.1	flagellar_hook-basal_body_protein	K02408	flagellar hook-basal body complex protein FliE
gene1238	0	0	0	WP_095523836.1	flagellar_motor_switch_protein_FliM	K02416	flagellar motor switch protein FliM
gene1239	0	0	0	WP_095523837.1	flagellar_motor_switch_protein_FliN	K02417	flagellar motor switch protein FliN/FliY
gene1240	0	3.38405	0	WP_095523838.1	flagellar_biosynthetic_protein_FliP	K02419	flagellar biosynthetic protein FliP
gene1241	0	0	0	WP_095523839.1	flagellar_biosynthetic_protein_FliQ	K02420	flagellar biosynthetic protein FliQ
gene1242	0	0	0	WP_095523840.1	flagellar_biosynthetic_protein_FliR	K02421	flagellar biosynthetic protein FliR
gene1243	0	2.60407	0		flagellar_type_III_secretion_system_protein_FlhB
gene1244	3.26654	1.68706	0	WP_095523841.1	flagellar_biosynthesis_protein_FlhA	K02400	flagellar biosynthesis protein FlhA
gene1245	0	0	0	WP_095523842.1	flagellar_hook-length_control_protein_FliK
gene1246	6.21839	5.6792	0	WP_095523843.1	Lateral_flagellin	K02406	flagellin
gene1247	0	0	0	WP_095523844.1	hypothetical_protein
gene1248	0	0	0	WP_095523845.1	hypothetical_protein
gene1249	6.30098	6.03768	0	WP_095523846.1	DJ-1/PfpI_family_protein
gene1250	0	3.8413	0	WP_095523847.1	thiamine_biosynthesis_protein_ThiJ
gene1251	0	6.5374	0	WP_095523864.1	aldo/keto_reductase
gene1252	10.9567	10.9706	10.9007	WP_095523865.1	MFS_transporter	K08191	MFS transporter, ACS family, hexuronate transporter
gene1253	7.2543	6.57319	7.4473	WP_095523848.1	DNA_polymerase_I	K02335	DNA polymerase I [EC:2.7.7.7]
gene1254	6.9649	8.17564	8.06693	WP_095523849.1	TIGR00730_family_Rossman_fold_protein	K06966	pyrimidine/purine-5'-nucleotide nucleosidase [EC:3.2.2.10 3.2.2.-]
gene1255	8.36954	5.85208	0	WP_095523866.1	hypothetical_protein
gene1256	0	5.71269	0	WP_095523850.1	hypothetical_protein
gene1257	7.41027	6.63986	7.49295	WP_095523867.1	gfo/Idh/MocA_family_oxidoreductase
gene1258	7.90404	5.06264	0	WP_095523851.1	7-cyano-7-deazaguanine_synthase_QueC	K06920	7-cyano-7-deazaguanine synthase [EC:6.3.4.20]
gene1259	8.66209	9.72513	10.7828	WP_095523852.1	TIGR02647_family_protein
gene1260	0	0	0	WP_095523853.1	hypothetical_protein
gene1261	5.78956	5.53356	7.56803	WP_095523854.1	methyl-accepting_chemotaxis_protein	K03406	methyl-accepting chemotaxis protein
gene1262	6.16504	5.50345	7.41785	WP_095523855.1	methyl-accepting_chemotaxis_protein	K03406	methyl-accepting chemotaxis protein
gene1263	4.89676	3.60051	0	WP_095523856.1	GGDEF-domain_containing_protein
gene1264	6.1488	4.96932	6.80486	WP_095523857.1	PAS_domain_S-box_protein
gene1265	7.25304	7.72012	7.85108	WP_095523858.1	aspartate/tyrosine/aromatic_aminotransferase	K00832	aromatic-amino-acid transaminase [EC:2.6.1.57]
gene1266	7.40721	7.53123	5.55827	WP_095524886.1	cysteine--tRNA_ligase	K01883	cysteinyl-tRNA synthetase [EC:6.1.1.16]
gene1267	8.46899	7.93511	7.17139	WP_095524887.1	tetratricopeptide_repeat_protein
gene1268	7.52961	7.46733	8.55661	WP_095524888.1	hypothetical_protein
gene1269	7.96029	7.14357	7.08736	WP_095524889.1	peptidyl-prolyl_cis-trans_isomerase_A
gene1270	8.08362	8.09875	7.18061	WP_095524890.1	peptidylprolyl_isomerase	K03768	peptidyl-prolyl cis-trans isomerase B (cyclophilin B) [EC:5.2.1.8]
gene1271	7.55116	6.10734	7.72351	WP_095524891.1	UDP-2-2C3-diacylglucosamine_diphosphatase	K03269	UDP-2,3-diacylglucosamine hydrolase [EC:3.6.1.54]
gene1272	0	3.53771	0	WP_095524892.1	HAMP_domain-containing_protein
gene1273	5.61275	5.56915	0	WP_095524893.1	DUF615_domain-containing_protein	K09889	ribosome-associated protein
gene1274	6.19843	7.29103	0	WP_095524894.1	metalloprotease_PmbA	K03592	PmbA protein
gene1275	7.08594	4.19797	0	WP_095524895.1	tRNA_(adenosine(37)-N6)-dimethylallyltransferase_MiaA	K00791	tRNA dimethylallyltransferase [EC:2.5.1.75]
gene1276	7.76728	7.89534	7.58671	WP_095524896.1	translational_GTPase_TypA	K06207	GTP-binding protein
gene1277	8.16931	4.91743	7.79764	WP_095524897.1	class_I_SAM-dependent_methyltransferase
gene1278	7.1981	7.38925	8.59589	WP_095524915.1	hypothetical_protein
gene1279	6.21075	7.11842	7.84626	WP_095524898.1	M48_family_peptidase
gene1280	0	4.43984	5.47444	WP_095524899.1	GGDEF_domain-containing_protein
gene1281	7.73688	7.95702	7.83226	WP_095524900.1	glycoside_hydrolase_family_15_protein
gene1282	5.64068	4.78363	4.46771	WP_095524901.1	trehalose-6-phosphate_synthase	K00697	trehalose 6-phosphate synthase [EC:2.4.1.15 2.4.1.347]
gene1283	7.59413	5.52136	0	WP_095524902.1	trehalose-phosphatase	K01087	trehalose 6-phosphate phosphatase [EC:3.1.3.12]
gene1284	7.58956	6.76871	6.0042	WP_095524903.1	mechanosensitive_ion_channel_family_protein
gene1285	0	5.29548	0	WP_095524904.1	hypothetical_protein
gene1286	7.85636	7.69725	6.45396	WP_095524905.1	DNA-binding_response_regulator	K07662	two-component system, OmpR family, response regulator CpxR
gene1287	5.65382	6.86913	7.02018	WP_095524906.1	HAMP_domain-containing_protein
gene1288	8.00671	7.36947	6.60422		restriction_endonuclease
gene1289	7.43349	7.54936	6.84071	WP_095524907.1	hypothetical_protein
gene1290	8.47938	8.57745	9.0007	WP_095524908.1	cysteine_synthase_CysM	K12339	S-sulfo-L-cysteine synthase (O-acetyl-L-serine-dependent) [EC:2.5.1.144]
gene1291	0	7.79214	0	WP_095524909.1	DUF3135_domain-containing_protein
gene1292	8.22571	7.85773	8.28343	WP_095524910.1	chemotaxis_protein_CheA	K03407	two-component system, chemotaxis family, sensor kinase CheA [EC:2.7.13.3]
gene1293	6.62176	7.70492	7.71859	WP_095524911.1	protein_phosphatase_CheZ	K03414	chemotaxis protein CheZ
gene1294	7.41735	7.46121	0	WP_095524916.1	chemotaxis_protein_CheY	K03413	two-component system, chemotaxis family, chemotaxis protein CheY
gene1295	7.29942	6.60481	7.54782	WP_095524912.1	chemotaxis_protein_CheV	K03415	two-component system, chemotaxis family, chemotaxis protein CheV
gene1296	7.61275	7.55062	8.77931	WP_095524913.1	chemotaxis_protein_CheV	K03415	two-component system, chemotaxis family, chemotaxis protein CheV
gene1297	8.01428	8.85994	0	WP_095524914.1	anti-sigma_factor_antagonist	K20978	HptB-dependent secretion and biofilm anti anti-sigma factor
gene1298	6.63484	5.66969	0	WP_095524917.1	chemotaxis_protein_CheB	K03412	two-component system, chemotaxis family, protein-glutamate methylesterase/glutaminase [EC:3.1.1.61 3.5.1.44]
gene1299	0	5.29682	0	WP_095524918.1	uroporphyrinogen-III_C-methyltransferase	K02302	uroporphyrin-III C-methyltransferase / precorrin-2 dehydrogenase / sirohydrochlorin ferrochelatase [EC:2.1.1.107 1.3.1.76 4.99.1.4]
gene1300	5.74461	6.71209	5.4579	WP_095524919.1	NAD(P)H-hydrate_dehydratase
gene1301	6.35462	0	0	WP_095524920.1	ABC_transporter_ATP-binding_protein	K02052	putative spermidine/putrescine transport system ATP-binding protein
gene1302	5.95489	6.10811	0	WP_095524921.1	ABC_transporter_substrate-binding_protein	K02055	putative spermidine/putrescine transport system substrate-binding protein
gene1303	4.57491	0	0	WP_095524922.1	ABC_transporter_permease	K02054	putative spermidine/putrescine transport system permease protein
gene1304	4.54926	0	0	WP_095524923.1	ABC_transporter_permease	K02053	putative spermidine/putrescine transport system permease protein
gene1305	0	3.91265	0	WP_095524924.1	GntR_family_transcriptional_regulator
gene1306	0	0	0	WP_095524925.1	Asp/Glu_racemase
gene1307	0	0	0	WP_095524926.1	allantoinase_PuuE
gene1308	5.80211	5.5601	0	WP_095524927.1	trans-aconitate_2-methyltransferase	K00598	trans-aconitate 2-methyltransferase [EC:2.1.1.144]
gene1309	7.55034	4.45176	0	WP_095524928.1	phosphatase_PAP2_family_protein
gene1310	5.55141	4.68276	7.49017	WP_095524929.1	DUF2145_domain-containing_protein
gene1311	5.88907	4.38566	7.35773	WP_095524930.1	hypothetical_protein
gene1312	5.04016	4.39985	0	WP_095524931.1	hypothetical_protein
gene1313	7.00341	6.68561	5.4314	WP_095524932.1	PLP-dependent_aminotransferase_family_protein
gene1314	0	6.62352	8.78924	WP_095524933.1	hypothetical_protein
gene1315	7.31364	5.76995	0	WP_095524934.1	VOC_family_protein
gene1316	6.99699	6.34873	0	WP_095524954.1	DUF441_domain-containing_protein
gene1317	0	4.60051	0	WP_095524935.1	organic_hydroperoxide_resistance_protein
gene1318	8.12564	0	0	WP_095524936.1	glutathione_peroxidase	K00432	glutathione peroxidase [EC:1.11.1.9]
gene1319	0	0	0	WP_095524937.1	MarR_family_transcriptional_regulator
gene1320	5.75845	0	0	WP_095524938.1	SDR_family_NAD(P)-dependent_oxidoreductase	K07124	uncharacterized protein
gene1321	0	0	8.77045	WP_095524955.1	TetR/AcrR_family_transcriptional_regulator	K16137	TetR/AcrR family transcriptional regulator, transcriptional repressor for nem operon
gene1322	0	5.18864	0	WP_095524939.1	hypothetical_protein
gene1323	4.49974	6.31488	0	WP_095524940.1	AraC_family_transcriptional_regulator
gene1324	0	0	0	WP_095524941.1	hypothetical_protein
gene1325	5.31627	4.27327	6.64755	WP_095524942.1	aldo/keto_reductase
gene1326	4.61726	5.30646	0	WP_095524943.1	hypothetical_protein
gene1327	0	6.33211	0	WP_095524944.1	DUF3830_domain-containing_protein
gene1328	7.96817	4.74452	0	WP_095524945.1	TIGR00730_family_Rossman_fold_protein	K06966	pyrimidine/purine-5'-nucleotide nucleosidase [EC:3.2.2.10 3.2.2.-]
gene1329	0	4.69284	7.53535	WP_095524946.1	ABC_transporter_permease	K02050	NitT/TauT family transport system permease protein
gene1330	0	0	0	WP_095524947.1	ABC_transporter_ATP-binding_protein	K02049	NitT/TauT family transport system ATP-binding protein
gene1331	5.33569	0	6.07938	WP_095524948.1	allantoinase	K01465	dihydroorotase [EC:3.5.2.3]
gene1332	0	4.17153	0	WP_095524949.1	SDR_family_NAD(P)-dependent_oxidoreductase
gene1333	4.27749	3.77821	0	WP_095524950.1	ABC_transporter_substrate-binding_protein	K02051	NitT/TauT family transport system substrate-binding protein
gene1334	0	0	0	WP_095524951.1	isochorismatase
gene1335	0	2.80392	0	WP_095524952.1	LysR_family_transcriptional_regulator
gene1336	0	6.12391	6.67746	WP_095524953.1	hypothetical_protein	K02051	NitT/TauT family transport system substrate-binding protein
gene1337	7.86699	8.242	0	WP_095526088.1	hypothetical_protein	K07000	uncharacterized protein
gene1338	7.06048	7.24862	6.45976	WP_095526089.1	undecaprenyl-diphosphate_phosphatase	K06153	undecaprenyl-diphosphatase [EC:3.6.1.27]
gene1339	6.78886	0	0	WP_095526090.1	hypothetical_protein
gene1340	0	0	0		hypothetical_protein
gene1341	9.34535	8.64293	8.24001	WP_095524956.1	hypothetical_protein
gene1342	10.9903	11.1993	11.7902	WP_095524957.1	TRAP_transporter_large_permease
gene1343	11.9085	12.0608	12.2581	WP_095524958.1	TRAP_transporter_small_permease
gene1344	13.555	13.9404	14.1021	WP_095524959.1	C4-dicarboxylate_ABC_transporter
gene1345	0	0	0	WP_095524984.1	Cys-tRNA(Pro)_deacylase
gene1346	6.61956	7.54882	7.99754		peptidylprolyl_isomerase
gene1347	7.81602	6.17039	7.64198	WP_095524960.1	uracil_phosphoribosyltransferase	K00761	uracil phosphoribosyltransferase [EC:2.4.2.9]
gene1348	6.09571	5.04803	0	WP_095524961.1	amino_acid_ABC_transporter_substrate-binding_protein	K01999	branched-chain amino acid transport system substrate-binding protein
gene1349	3.7556	5.42111	0	WP_095524985.1	apolipoprotein_N-acyltransferase	K03820	apolipoprotein N-acyltransferase [EC:2.3.1.269]
gene1350	6.59211	7.35664	8.92471	WP_095524986.1	RNA_polymerase-binding_protein_DksA	K06204	DnaK suppressor protein
gene1351	0	5.48714	0	WP_095524962.1	serine_protease
gene1352	7.3762	6.63072	5.96694	WP_095524963.1	hypothetical_protein
gene1353	6.49809	6.9936	6.89114	WP_095524964.1	glycine--tRNA_ligase_subunit_alpha	K01878	glycyl-tRNA synthetase alpha chain [EC:6.1.1.14]
gene1354	6.87156	6.82154	6.62469	WP_095524987.1	glycine--tRNA_ligase_subunit_beta	K01879	glycyl-tRNA synthetase beta chain [EC:6.1.1.14]
gene1355	7.13641	4.92331	6.96189	WP_095524965.1	D-glycero-beta-D-manno-heptose-1-2C7-bisphosphate_7-phosphatase	K03273	D-glycero-D-manno-heptose 1,7-bisphosphate phosphatase [EC:3.1.3.82 3.1.3.83]
gene1356	7.46837	7.26641	0	WP_095524966.1	1-acyl-sn-glycerol-3-phosphate_acyltransferase	K00655	1-acyl-sn-glycerol-3-phosphate acyltransferase [EC:2.3.1.51]
gene1357	0	0	0	WP_095524967.1	hypothetical_protein
gene1358	5.81438	4.23955	0	WP_095524968.1	M48_family_peptidase	K07043	uncharacterized protein
gene1359	9.604	7.06957	9.09815	WP_095524969.1	granule-associated-like_protein
gene1360	7.03015	7.6297	6.83622	WP_095524970.1	lipopolysaccharide_transport_periplasmic_protein_LptA	K09774	lipopolysaccharide export system protein LptA
gene1361	7.39306	7.0464	9.933	WP_095524971.1	LPS_export_ABC_transporter_periplasmic_protein_LptC	K11719	lipopolysaccharide export system protein LptC
gene1362	9.19592	6.45225	8.02285	WP_095524972.1	phenylphosphate_carboxylase_subunit_delta	K03270	3-deoxy-D-manno-octulosonate 8-phosphate phosphatase (KDO 8-P phosphatase) [EC:3.1.3.45]
gene1363	7.35943	6.57813	0	WP_095524973.1	KpsF/GutQ_family_sugar-phosphate_isomerase	K06041	arabinose-5-phosphate isomerase [EC:5.3.1.13]
gene1364	4.86443	5.9364	4.65688		potassium_transporter
gene1365	6.77259	7.54656	7.73523	WP_095524974.1	mannose-1-phosphate_guanylyltransferase/mannose-6-phosphate_isomerase	K16011	mannose-1-phosphate guanylyltransferase / mannose-6-phosphate isomerase [EC:2.7.7.13 5.3.1.8]
gene1366	6.57259	6.18732	0	WP_095524975.1	dTDP-glucose_4-2C6-dehydratase	K01710	dTDP-glucose 4,6-dehydratase [EC:4.2.1.46]
gene1367	0	5.81429	0	WP_095524976.1	four_helix_bundle_protein
gene1368	6.46706	5.23585	6.84637	WP_095524977.1	dTDP-4-dehydrorhamnose_reductase	K00067	dTDP-4-dehydrorhamnose reductase [EC:1.1.1.133]
gene1369	4.47789	5.58004	0	WP_095524978.1	glucose-1-phosphate_thymidylyltransferase	K00973	glucose-1-phosphate thymidylyltransferase [EC:2.7.7.24]
gene1370	5.81907	4.68594	0	WP_095524979.1	ABC_transporter	K09688	capsular polysaccharide transport system permease protein
gene1371	0	4.50335	0	WP_095524980.1	ABC_transporter_ATP-binding_protein	K09689	capsular polysaccharide transport system ATP-binding protein [EC:3.6.3.38]
gene1372	5.74551	5.94423	5.91886	WP_095524981.1	chain-length_determining_protein	K10107	capsular polysaccharide transport system permease protein
gene1373	5.50843	6.27736	5.87652		polysialic_acid_transporter
gene1374	5.42861	4.3453	4.83929	WP_095524982.1	hypothetical_protein
gene1375	7.8787	0	0	WP_095524983.1	hypothetical_protein
gene1376	5.77838	3.21309	6.49175	WP_095526091.1	hydrolase
gene1377	0	0	0		hypothetical_protein
gene1378	0	0	0	WP_095526092.1	hypothetical_protein	K03284	magnesium transporter
gene1379	6.47335	6.32187	6.6453	WP_095526093.1	serine/threonine-protein_phosphatase
gene1380	0	5.94267	0		hypothetical_protein
gene1381	5.81207	5.23802	6.52131	WP_095526094.1	DNA-binding_response_regulator
gene1382	0	0	0		hypothetical_protein
gene1383	4.50822	4.56986	0	WP_095524988.1	type_II/IV_secretion_system_protein	K02652	type IV pilus assembly protein PilB
gene1384	4.08179	5.13148	7.44297	WP_095524989.1	type_II_secretion_system_F_family_protein	K02653	type IV pilus assembly protein PilC
gene1385	5.33937	5.03928	0	WP_095524990.1	hypothetical_protein
gene1386	5.499	0	6.96189	WP_095524991.1	hypothetical_protein
gene1387	6.22734	0	0	WP_095524992.1	hypothetical_protein
gene1388	5.94251	5.75025	7.3134	WP_095524993.1	type_II_secretion_system_protein
gene1389	6.47854	5.59076	5.6243	WP_095525013.1	adenylate/guanylate_cyclase_domain-containing_protein
gene1390	0	5.94009	0	WP_095524994.1	hypothetical_protein
gene1391	6.7039	6.84766	0	WP_095524995.1	indole-3-glycerol_phosphate_synthase_TrpC	K01609	indole-3-glycerol phosphate synthase [EC:4.1.1.48]
gene1392	6.89097	6.54993	0	WP_095524996.1	hypothetical_protein
gene1393	0	0	0		tRNA-Thr
gene1394	6.32337	6.99906	8.40048	WP_095524997.1	PAS_domain_S-box_protein
gene1395	7.163	8.45098	8.57805	WP_095524998.1	DNA-binding_response_regulator
gene1396	6.63851	6.97415	7.31542	WP_095524999.1	GGDEF_domain-containing_protein	K13590	diguanylate cyclase [EC:2.7.7.65]
gene1397	7.16011	5.56265	0	WP_095525000.1	DUF167_domain-containing_protein	K09131	uncharacterized protein
gene1398	6.44912	7.12343	7.16165	WP_095525001.1	YggT_family_protein	K02221	YggT family protein
gene1399	6.72401	6.78424	7.33211	WP_095525002.1	pyrroline-5-carboxylate_reductase	K00286	pyrroline-5-carboxylate reductase [EC:1.5.1.2]
gene1400	7.99522	7.00049	7.95025	WP_095525003.1	bifunctional_(p)ppGpp_synthetase/guanosine-3'-2C5'-bis(diphosphate)_3'-pyrophosphohydrolase	K00951	GTP pyrophosphokinase [EC:2.7.6.5]
gene1401	5.79943	6.64549	7.16464	WP_095525014.1	hypothetical_protein	K09933	MtfA peptidase
gene1402	0	5.69219	0	WP_095525004.1	host_attachment_protein
gene1403	4.53978	5.69553	5.9256	WP_095525005.1	EamA/RhaT_family_transporter
gene1404	4.61687	5.42872	0	WP_095525006.1	acyltransferase
gene1405	0	6.03048	8.27994	WP_095525007.1	TetR/AcrR_family_transcriptional_regulator
gene1406	5.96732	3.6584	6.63362	WP_095525008.1	multidrug_transporter
gene1407	0	0	0		EmrA/EmrK_family_multidrug_efflux_transporter_periplasmic_adaptor_subunit
gene1408	3.74237	0	5.44128	WP_095525015.1	MFS_transporter	K03446	MFS transporter, DHA2 family, multidrug resistance protein
gene1409	0	0	0	WP_095525009.1	universal_stress_protein
gene1410	6.68785	5.87406	8.08066	WP_095525010.1	symmetrical_bis(5'-nucleosyl)-tetraphosphatase	K01525	bis(5'-nucleosyl)-tetraphosphatase (symmetrical) [EC:3.6.1.41]
gene1411	7.25383	6.70238	7.54576	WP_095525011.1	alanine--tRNA_ligase	K01872	alanyl-tRNA synthetase [EC:6.1.1.7]
gene1412	0	0	0	WP_095525012.1	D-amino_acid_dehydrogenase	K00285	D-amino-acid dehydrogenase [EC:1.4.5.1]
gene1413	0	0	0	WP_095525043.1	hypothetical_protein	K01462	peptide deformylase [EC:3.5.1.88]
gene1414	5.76315	3.6241	0	WP_095525016.1	AraC_family_transcriptional_regulator
gene1415	5.65057	3.72719	0	WP_095525017.1	MFS_transporter	K08223	MFS transporter, FSR family, fosmidomycin resistance protein
gene1416	6.69223	7.17968	5.50451	WP_095525044.1	acetylornithine/succinyldiaminopimelate_transaminase	K00821	acetylornithine/N-succinyldiaminopimelate aminotransferase [EC:2.6.1.11 2.6.1.17]
gene1417	3.81558	5.1811	0	WP_095525018.1	PAS_domain_S-box_protein
gene1418	5.60585	0	0	WP_095525019.1	type_II_secretion_system_protein
gene1419	7.42173	8.50696	9.79729	WP_095525020.1	type_II_secretion_system_protein	K02456	general secretion pathway protein G
gene1420	9.2051	8.21406	8.76033	WP_095525021.1	type_II_secretion_system_protein_GspG	K02456	general secretion pathway protein G
gene1421	6.89344	6.44532	7.99981	WP_095525022.1	type_II_secretion_system_F_family_protein	K02455	general secretion pathway protein F
gene1422	7.21383	7.16427	6.08243	WP_095525023.1	type_II/IV_secretion_system_protein	K02454	general secretion pathway protein E
gene1423	5.72438	6.90087	0	WP_095525024.1	hypothetical_protein
gene1424	0	5.74622	8.14003	WP_095525025.1	hypothetical_protein
gene1425	0	0	0	WP_095525026.1	hypothetical_protein
gene1426	0	0	0	WP_095525027.1	hypothetical_protein
gene1427	0	0	0	WP_095525028.1	hypothetical_protein
gene1428	0	0	0	WP_095525029.1	hypothetical_protein
gene1429	4.38267	4.83272	0	WP_095525030.1	hypothetical_protein	K02453	general secretion pathway protein D
gene1430	6.25399	7.59056	0	WP_095525045.1	prepilin-type_N-terminal_cleavage/methylation_domain-containing_protein	K02456	general secretion pathway protein G
gene1431	9.09403	8.69607	9.46288	WP_095525031.1	ATP-dependent_chaperone_ClpB	K03695	ATP-dependent Clp protease ATP-binding subunit ClpB
gene1432	6.39117	4.81044	0		phasin_protein
gene1433	0	7.05083	0		hypothetical_protein
gene1434	6.09965	4.80133	7.47051	WP_095525032.1	RNA_pseudouridine_synthase	K06177	tRNA pseudouridine32 synthase / 23S rRNA pseudouridine746 synthase [EC:5.4.99.28 5.4.99.29]
gene1435	9.68121	9.6305	9.36543	WP_095525033.1	Fe-S_cluster_assembly_transcriptional_regulator_IscR	K13643	Rrf2 family transcriptional regulator, iron-sulfur cluster assembly transcription factor
gene1436	8.77334	8.31812	9.51316	WP_095525034.1	cysteine_desulfurase	K04487	cysteine desulfurase [EC:2.8.1.7]
gene1437	8.79839	9.03774	9.24794	WP_095525035.1	IscS_subfamily_cysteine_desulfurase	K04487	cysteine desulfurase [EC:2.8.1.7]
gene1438	10.0286	9.39488	8.75144	WP_095525036.1	Fe-S_cluster_assembly_scaffold_IscU	K04488	nitrogen fixation protein NifU and related proteins
gene1439	8.43491	8.92957	11.1905	WP_095525046.1	iron-sulfur_cluster_assembly_protein_IscA	K13628	iron-sulfur cluster assembly protein
gene1440	7.69653	5.11949	8.2577	WP_095525037.1	Fe-S_protein_assembly_co-chaperone_HscB	K04082	molecular chaperone HscB
gene1441	7.41968	6.9738	8.54143	WP_095525038.1	Fe-S_protein_assembly_chaperone_HscA	K04044	molecular chaperone HscA
gene1442	7.68543	5.10364	0	WP_095525039.1	ISC_system_2Fe-2S_type_ferredoxin	K04755	ferredoxin, 2Fe-2S
gene1443	0	0	10.5184	WP_095525040.1	Fe-S_assembly_protein_IscX
gene1444	6.63986	6.91221	4.71186	WP_095525047.1	bifunctional_tRNA_(5-methylaminomethyl-2-thiouridine)(34)-methyltransferase_MnmD/FAD-dependent_5-carboxymethylaminomethyl-2-thiouridine(34)_oxidoreductase_MnmC	K15461	tRNA 5-methylaminomethyl-2-thiouridine biosynthesis bifunctional protein [EC:2.1.1.61 1.5.-.-]
gene1445	11.1207	11.4579	11.55	WP_095525041.1	glucuronate_isomerase	K01812	glucuronate isomerase [EC:5.3.1.12]
gene1446	6.59091	6.95443	7.66593		uracil_permease
gene1447	8.23157	8.00313	6.91401	WP_095525042.1	ROK_family_transcriptional_regulator
gene1448	5.68687	4.10685	0	WP_095525048.1	hypothetical_protein
gene1449	0	3.94953	5.98504	WP_095525049.1	DUF945_domain-containing_protein
gene1450	0	4.83103	0	WP_095525050.1	Co2+/Mg2+_efflux_protein_ApaG	K06195	ApaG protein
gene1451	6.9649	6.24603	0	WP_095525051.1	hypothetical_protein
gene1452	7.37628	6.43874	7.87121	WP_095525052.1	MCE_family_protein	K06192	paraquat-inducible protein B
gene1453	6.60006	6.67082	8.06751	WP_095525053.1	polyamine_ABC_transporter_ATP-binding_protein	K02065	phospholipid/cholesterol/gamma-HCH transport system ATP-binding protein
gene1454	6.77048	7.0094	6.92809	WP_095525054.1	ABC_transporter_permease	K02066	phospholipid/cholesterol/gamma-HCH transport system permease protein
gene1455	7.68834	7.11305	6.66045	WP_095525055.1	phosphoenolpyruvate_carboxylase	K01595	phosphoenolpyruvate carboxylase [EC:4.1.1.31]
gene1456	5.40122	4.86129	5.8137	WP_095525075.1	hydroxymethylbilane_synthase	K01749	hydroxymethylbilane synthase [EC:2.5.1.61]
gene1457	4.87069	5.30183	7.20767	WP_095525056.1	uroporphyrinogen-III_synthase	K01719	uroporphyrinogen-III synthase [EC:4.2.1.75]
gene1458	8.05826	7.99658	9.43148	WP_095525057.1	hypothetical_protein	K02496	uroporphyrin-III C-methyltransferase [EC:2.1.1.107]
gene1459	7.68538	7.36519	6.46238	WP_095525076.1	heme_biosynthesis_protein_HemY	K02498	HemY protein
gene1460	5.72547	6.7696	0	WP_095525058.1	rRNA_maturation_RNase_YbeY	K07042	probable rRNA maturation factor
gene1461	6.67473	5.47994	6.4201	WP_095525059.1	CBS_domain-containing_protein	K06189	magnesium and cobalt transporter
gene1462	11.3773	10.7998	11.5622	WP_095525060.1	alkyl_hydroperoxide_reductase_subunit_C	K03386	peroxiredoxin (alkyl hydroperoxide reductase subunit C) [EC:1.11.1.15]
gene1463	8.63055	6.83306	8.44966	WP_095525061.1	alkyl_hydroperoxide_reductase_subunit_F	K03387	alkyl hydroperoxide reductase subunit F [EC:1.6.4.-]
gene1464	0	0	0		tRNA-Val
gene1465	8.42571	8.29825	8.49989	WP_095525062.1	threonine--tRNA_ligase	K01868	threonyl-tRNA synthetase [EC:6.1.1.3]
gene1466	10.9391	10.8809	10.9498	WP_095525077.1	translation_initiation_factor_IF-3	K02520	translation initiation factor IF-3
gene1467	9.91192	9.80652	0	WP_095525063.1	50S_ribosomal_protein_L35	K02916	large subunit ribosomal protein L35
gene1468	10.9278	10.779	10.8587	WP_095525064.1	50S_ribosomal_protein_L20	K02887	large subunit ribosomal protein L20
gene1469	8.03208	6.61245	6.05384	WP_095525078.1	phenylalanine--tRNA_ligase_subunit_alpha	K01889	phenylalanyl-tRNA synthetase alpha chain [EC:6.1.1.20]
gene1470	8.12731	8.10741	7.97978	WP_095525065.1	phenylalanine--tRNA_ligase_subunit_beta	K01890	phenylalanyl-tRNA synthetase beta chain [EC:6.1.1.20]
gene1471	9.06402	10.1678	0	WP_095525066.1	integration_host_factor_subunit_alpha	K04764	integration host factor subunit alpha
gene1472	9.5704	9.25894	10.3758	WP_095525067.1	MerR_family_transcriptional_regulator
gene1473	0	0	0		tRNA-Pro
gene1474	8.23263	7.58097	8.71914	WP_095525068.1	5'/3'-nucleotidase_SurE	K03787	5'-nucleotidase [EC:3.1.3.5]
gene1475	7.15468	7.74958	7.5584	WP_095525069.1	protein-L-isoaspartate(D-aspartate)_O-methyltransferase	K00573	protein-L-isoaspartate(D-aspartate) O-methyltransferase [EC:2.1.1.77]
gene1476	9.4706	8.75731	8.86177	WP_095525070.1	LysM_peptidoglycan-binding_domain-containing_protein	K06194	lipoprotein NlpD
gene1477	10.0234	9.475	9.79516		RNA_polymerase_sigma_factor_RpoS
gene1478	9.19232	8.26813	8.44445	WP_095525071.1	M3_family_peptidase	K01414	oligopeptidase A [EC:3.4.24.70]
gene1479	9.86276	9.98541	9.40217	WP_095525072.1	HDOD_domain-containing_protein
gene1480	8.54221	8.5385	9.16671	WP_095525079.1	diguanylate_phosphodiesterase
gene1481	9.09743	7.66451	10.6618	WP_095525073.1	DUF4124_domain-containing_protein
gene1482	8.18837	7.61388	7.31723	WP_095525074.1	ROK_family_transcriptional_regulator
gene1483	7.06077	0	0	WP_095525080.1	GNAT_family_N-acetyltransferase
gene1484	0	0	0	WP_095525081.1	EamA_family_transporter_RarD	K05786	chloramphenicol-sensitive protein RarD
gene1485	0	0	0	WP_095525082.1	aminotransferase_class_V-fold_PLP-dependent_enzyme	K04487	cysteine desulfurase [EC:2.8.1.7]
gene1486	6.09445	0	0	WP_095525083.1	Fis_family_transcriptional_regulator	K03803	sigma-E factor negative regulatory protein RseC
gene1487	0	0	0		electron_transport_complex_subunit_RsxA
gene1488	5.54215	0	0	WP_095525084.1	electron_transporter_RnfB	K03616	Na+-translocating ferredoxin:NAD+ oxidoreductase subunit B [EC:7.2.1.2]
gene1489	0	0	0	WP_095525085.1	electron_transport_complex_subunit_RsxC	K03615	Na+-translocating ferredoxin:NAD+ oxidoreductase subunit C [EC:7.2.1.2]
gene1490	0	0	0		electron_transporter_RnfD
gene1491	5.0993	4.5294	0	WP_095525086.1	electron_transport_complex_subunit_RsxE	K03613	Na+-translocating ferredoxin:NAD+ oxidoreductase subunit E
gene1492	0	0	0	WP_095525087.1	RnfH_family_protein	K09801	uncharacterized protein
gene1493	5.54731	5.0072	6.52769	WP_095525088.1	DUF4118_domain-containing_protein	K07646	two-component system, OmpR family, sensor histidine kinase KdpD [EC:2.7.13.3]
gene1494	0	4.51244	0	WP_095525089.1	two-component_system_response_regulator_KdpE	K07667	two-component system, OmpR family, KDP operon response regulator KdpE
gene1495	4.87414	4.36597	6.29082	WP_095525090.1	guanine_deaminase	K01487	guanine deaminase [EC:3.5.4.3]
gene1496	5.53013	5.16524	0		ABC_transporter_permease
gene1497	4.26128	6.22548	0	WP_095525091.1	ABC_transporter_permease	K02057	simple sugar transport system permease protein
gene1498	7.75386	7.13223	6.62395	WP_095525092.1	ABC_transporter_ATP-binding_protein	K02056	simple sugar transport system ATP-binding protein [EC:3.6.3.17]
gene1499	6.8392	6.22612	6.64126	WP_095525093.1	BMP_family_ABC_transporter_substrate-binding_protein	K02058	simple sugar transport system substrate-binding protein
gene1500	7.28553	0	0	WP_095525094.1	hypothetical_protein
gene1501	7.56341	6.8693	6.54725		O-acetylhomoserine_aminocarboxypropyltransferase
gene1502	7.77963	8.28651	7.94733	WP_095525109.1	DsbC_family_protein	K03981	thiol:disulfide interchange protein DsbC [EC:5.3.4.1]
gene1503	6.70533	7.00858	7.09388	WP_095525110.1	ubiquinone_biosynthesis_protein_UbiH
gene1504	0	0	0	WP_095525095.1	DUF4395_domain-containing_protein
gene1505	6.88598	7.60363	8.03337	WP_095525096.1	hypothetical_protein
gene1506	6.77882	7.28645	0	WP_095525097.1	hypothetical_protein
gene1507	7.5389	7.57743	7.91558	WP_095525098.1	hypothetical_protein
gene1508	6.35878	7.33008	7.28719	WP_095525099.1	type_II_secretion_system_protein_GspF	K02455	general secretion pathway protein F
gene1509	8.61632	8.11312	8.76033	WP_095525100.1	type_II_secretion_system_protein_GspG	K02456	general secretion pathway protein G
gene1510	6.48832	7.97732	7.24	WP_095525101.1	type_II_secretion_system_protein_GspH
gene1511	8.41777	5.81429	0	WP_095525102.1	type_II_secretion_system_protein_GspI	K02458	general secretion pathway protein I
gene1512	6.71012	5.4489	0	WP_095525103.1	type_II_secretion_system_protein_GspJ	K02459	general secretion pathway protein J
gene1513	6.90593	5.92529	0	WP_095525104.1	hypothetical_protein
gene1514	6.45522	6.61545	6.80937	WP_095525105.1	PDZ_domain-containing_protein
gene1515	7.88256	7.63285	7.72549	WP_095525106.1	type_II_secretion_system_protein_GspD	K02453	general secretion pathway protein D
gene1516	7.04458	6.25701	5.45121	WP_095525107.1	type_II_secretion_system_protein_GspE	K02454	general secretion pathway protein E
gene1517	7.99415	7.10967	8.27414	WP_095525108.1	OmpA_family_protein
gene1518	6.01339	4.93247	7.65719	WP_095525111.1	DUF3369_domain-containing_protein
gene1519	6.19048	4.98641	0	WP_095525112.1	aminodeoxychorismate_synthase-2C_component_I	K03342	para-aminobenzoate synthetase / 4-amino-4-deoxychorismate lyase [EC:2.6.1.85 4.1.3.38]
gene1520	6.18976	7.74499	7.82685	WP_095525113.1	lytic_transglycosylase	K08307	membrane-bound lytic murein transglycosylase D [EC:4.2.2.-]
gene1521	6.82922	6.04177	0	WP_095525114.1	hypothetical_protein
gene1522	4.32481	4.67469	0	WP_095525115.1	hypothetical_protein
gene1523	5.81096	3.6997	0	WP_095525116.1	hypothetical_protein
gene1524	11.2773	10.3587	10.9548	WP_095525117.1	30S_ribosomal_protein_S15	K02956	small subunit ribosomal protein S15
gene1525	7.95992	8.63458	7.82828	WP_095525118.1	polyribonucleotide_nucleotidyltransferase	K00962	polyribonucleotide nucleotidyltransferase [EC:2.7.7.8]
gene1526	10.1644	10.4709	9.07354	WP_095525136.1	nitrogen_regulatory_protein_P-II	K04751	nitrogen regulatory protein P-II 1
gene1527	7.34373	5.60466	5.4201	WP_095525119.1	pyridoxal-dependent_decarboxylase-2C_exosortase_A_system-associated	K01586	diaminopimelate decarboxylase [EC:4.1.1.20]
gene1528	6.16417	6.63749	6.95935	WP_095525120.1	acyl-CoA_ligase_(AMP-forming)-2C_exosortase_A_system-associated
gene1529	0	6.43813	0	WP_095525121.1	acyl_carrier_protein
gene1530	7.16595	6.8271	7.05666	WP_095525122.1	pectate_lyase
gene1531	6.46467	5.58035	0	WP_095525123.1	murein_biosynthesis_integral_membrane_protein_MurJ	K03980	putative peptidoglycan lipid II flippase
gene1532	10.7275	10.7537	10.0333	WP_095525124.1	30S_ribosomal_protein_S20	K02968	small subunit ribosomal protein S20
gene1533	6.09923	6.25147	8.21683	WP_095525137.1	ornithine_carbamoyltransferase	K00611	ornithine carbamoyltransferase [EC:2.1.3.3]
gene1534	8.52514	5.05846	7.72806	WP_095525125.1	flavin_reductase_family_protein
gene1535	8.88595	8.99953	9.84947	WP_095525126.1	flagellar_hook-basal_body_complex_protein_FliE	K02408	flagellar hook-basal body complex protein FliE
gene1536	4.7747	5.72919	5.55469	WP_095525127.1	sigma-54-dependent_Fis_family_transcriptional_regulator	K10943	two-component system, response regulator FlrC
gene1537	4.20006	3.85699	0	WP_095525128.1	PAS_domain-containing_sensor_histidine_kinase	K10942	two-component system, sensor histidine kinase FlrB [EC:2.7.13.3]
gene1538	6.06444	5.80314	7.20688	WP_095525129.1	flagellar_basal_body_M-ring_protein_FliF	K02409	flagellar M-ring protein FliF
gene1539	5.95822	5.08023	7.58876		flagellar_motor_switch_protein_FliG
gene1540	6.63725	5.68398	0	WP_095525130.1	flagellar_assembly_protein_FliH	K02411	flagellar assembly protein FliH
gene1541	5.39792	2.68706	0	WP_095525131.1	flagellar_protein_export_ATPase_FliI	K02412	flagellum-specific ATP synthase [EC:3.6.3.50]
gene1542	8.30025	8.6954	7.37353	WP_095525132.1	flagellar_export_protein_FliJ	K02413	flagellar FliJ protein
gene1543	6.70814	7.0968	0	WP_095525133.1	DedA_family_protein	K03975	membrane-associated protein
gene1544	0	0	0	WP_095525134.1	phosphoribosylglycinamide_formyltransferase	K11175	phosphoribosylglycinamide formyltransferase 1 [EC:2.1.2.2]
gene1545	4.27078	4.28934	5.98482	WP_095525135.1	hypothetical_protein
gene1546	0	3.01138	0	WP_095523868.1	Zn-dependent_hydrolase	K06016	beta-ureidopropionase / N-carbamoyl-L-amino-acid hydrolase [EC:3.5.1.6 3.5.1.87]
gene1547	0	3.53771	0	WP_095523869.1	phosphoribosyltransferase	K00762	orotate phosphoribosyltransferase [EC:2.4.2.10]
gene1548	4.51874	0	0		LysR_family_transcriptional_regulator
gene1549	0	5.28836	0		VanZ_family_protein
gene1550	7.91855	0	9.64143	WP_095523870.1	GlsB/YeaQ/YmgE_family_stress_response_membrane_protein
gene1551	9.8778	7.81909	0	WP_095523871.1	NAD(P)H-dependent_oxidoreductase	K19784	chromate reductase, NAD(P)H dehydrogenase (quinone)
gene1552	9.07342	7.50266	8.1907	WP_095523872.1	DUF4139_domain-containing_protein
gene1553	5.10908	4.76695	0	WP_095523873.1	nitrobenzoate_reductase
gene1554	0	5.10014	0	WP_095523874.1	hypothetical_protein
gene1555	0	1.90945	0	WP_095523875.1	DUF4962_domain-containing_protein
gene1556	5.7919	5.85997	0	WP_095523876.1	CBS_domain-containing_protein	K03281	chloride channel protein, CIC family
gene1557	4.83171	4.41684	6.72724	WP_095523877.1	PAS_domain_S-box_protein
gene1558	6.59723	5.72565	0	WP_095523878.1	N-acetyltransferase
gene1559	3.7754	4.15408	0	WP_095523879.1	methyl-accepting_chemotaxis_protein	K03406	methyl-accepting chemotaxis protein
gene1560	5.47119	2.37666	0	WP_095523880.1	TonB-dependent_siderophore_receptor	K02014	iron complex outermembrane recepter protein
gene1561	5.39323	3.81113	0	WP_095523881.1	DUF4880_domain-containing_protein	K07165	transmembrane sensor
gene1562	5.57703	4.44007	0	WP_095523882.1	RNA_polymerase_subunit_sigma	K03088	RNA polymerase sigma-70 factor, ECF subfamily
gene1563	7.27314	4.60545	8.10173	WP_095523883.1	TonB-dependent_siderophore_receptor	K19611	ferric enterobactin receptor
gene1564	5.19009	5.05282	0	WP_095523884.1	methyl-accepting_chemotaxis_protein	K03406	methyl-accepting chemotaxis protein
gene1565	0	7.23796	0	WP_095523885.1	CoA-binding_protein	K06929	uncharacterized protein
gene1566	0	0	0	WP_095523921.1	hydratase
gene1567	0	4.474	0	WP_095523886.1	dihydropyrimidinase	K01464	dihydropyrimidinase [EC:3.5.2.2]
gene1568	0	0	0	WP_095523887.1	Asp/Glu/hydantoin_racemase	K01799	maleate isomerase [EC:5.2.1.1]
gene1569	3.76412	0	0	WP_095523922.1	hydrolase	K12960	5-methylthioadenosine/S-adenosylhomocysteine deaminase [EC:3.5.4.31 3.5.4.28]
gene1570	0	0	6.54952	WP_095523888.1	ABC_transporter_ATP-binding_protein	K02049	NitT/TauT family transport system ATP-binding protein
gene1571	0	3.19692	0	WP_095523889.1	ABC_transporter_permease	K02050	NitT/TauT family transport system permease protein
gene1572	4.40894	0	0	WP_095523890.1	ABC_transporter_substrate-binding_protein
gene1573	4.97652	0	0	WP_095523923.1	GntR_family_transcriptional_regulator
gene1574	0	0	0	WP_095523924.1	amidase	K02433	aspartyl-tRNA(Asn)/glutamyl-tRNA(Gln) amidotransferase subunit A [EC:6.3.5.6 6.3.5.7]
gene1575	0	0	5.90969	WP_095523891.1	amidase	K02433	aspartyl-tRNA(Asn)/glutamyl-tRNA(Gln) amidotransferase subunit A [EC:6.3.5.6 6.3.5.7]
gene1576	0	0	0	WP_095523892.1	Asp/Glu/hydantoin_racemase
gene1577	3.84465	0	5.21412	WP_095523893.1	MFS_transporter
gene1578	0	4.58276	0	WP_095523894.1	DUF2141_domain-containing_protein
gene1579	3.19009	3.73372	0	WP_095523895.1	methyl-accepting_chemotaxis_protein
gene1580	0	0	0	WP_095523896.1	DUF134_domain-containing_protein
gene1581	0	0	0		peptidylprolyl_isomerase
gene1582	5.56986	4.92331	0	WP_095523897.1	flavin_reductase_family_protein
gene1583	0	3.61078	0	WP_095523898.1	6-O-methylguanine_DNA_methyltransferase	K10778	AraC family transcriptional regulator, regulatory protein of adaptative response / methylated-DNA-[protein]-cysteine methyltransferase [EC:2.1.1.63]
gene1584	5.5739	5.46565	6.97919	WP_095523925.1	EamA/RhaT_family_transporter
gene1585	0	0	0	WP_095523899.1	N(2)-fixation_sustaining_protein_CowN	K21694	N(2)-fixation sustaining protein CowN
gene1586	0	3.25902	0	WP_095523900.1	Crp/Fnr_family_transcriptional_regulator	K21555	CRP/FNR family transcriptional regulator, carbon monoxide oxidation system transcription regulator
gene1587	4.52502	3.9433	0	WP_095523901.1	EAL_domain-containing_protein
gene1588	0	0	0	WP_095523902.1	amino_acid_ABC_transporter_permease	K02029	polar amino acid transport system permease protein
gene1589	0	3.81762	0	WP_095523926.1	amino_acid_ABC_transporter_permease	K02029	polar amino acid transport system permease protein
gene1590	6.77065	6.08965	8.41836	WP_095523927.1	amino_acid_ABC_transporter_substrate-binding_protein	K02030	polar amino acid transport system substrate-binding protein
gene1591	5.31928	6.78472	0	WP_095523903.1	LysE_family_translocator
gene1592	6.20666	4.93467	5.7588	WP_095523904.1	hypothetical_protein
gene1593	4.93515	0	0	WP_095523905.1	hypothetical_protein
gene1594	0	0	0	WP_095523906.1	DUF2249_domain-containing_protein
gene1595	0	5.95668	0	WP_095523907.1	hemerythrin_domain-containing_protein
gene1596	0	5.13887	0	WP_095523908.1	NUDIX_domain-containing_protein
gene1597	5.11145	1.55582	5.45834	WP_095523909.1	primosomal_protein_N'	K04066	primosomal protein N' (replication factor Y) (superfamily II helicase) [EC:3.6.4.-]
gene1598	6.83179	2.70929	7.21422	WP_095523910.1	uroporphyrinogen_decarboxylase	K01599	uroporphyrinogen decarboxylase [EC:4.1.1.37]
gene1599	0	0	0	WP_095523911.1	hemerythrin_domain-containing_protein
gene1600	6.99537	6.79926	7.30159	WP_095523912.1	aminopeptidase_N	K01256	aminopeptidase N [EC:3.4.11.2]
gene1601	8.46869	10.1648	10.0824	WP_095523913.1	large_conductance_mechanosensitive_channel_protein_MscL	K03282	large conductance mechanosensitive channel
gene1602	5.96162	5.85972	7.25666	WP_095523914.1	AsmA_family_protein
gene1603	7.93223	6.52335	8.21854	WP_095523915.1	multifunctional_CCA_addition/repair_protein	K00974	tRNA nucleotidyltransferase (CCA-adding enzyme) [EC:2.7.7.72 3.1.3.- 3.1.4.-]
gene1604	4.79891	5.40928	6.15205	WP_095523916.1	hypothetical_protein	K05367	penicillin-binding protein 1C [EC:2.4.1.129]
gene1605	6.27159	3.60447	0	WP_095523917.1	alpha/beta_hydrolase
gene1606	7.29382	7.56303	7.53846	WP_095523918.1	Asp-tRNA(Asn)/Glu-tRNA(Gln)_amidotransferase_subunit_GatB	K02434	aspartyl-tRNA(Asn)/glutamyl-tRNA(Gln) amidotransferase subunit B [EC:6.3.5.6 6.3.5.7]
gene1607	5.20568	0	0	WP_095523919.1	glycine_zipper_2TM_domain-containing_protein
gene1608	7.55405	7.86478	7.70775	WP_095523928.1	pectate_lyase
gene1609	6.42694	7.87213	7.89391	WP_095523920.1	DUF108_domain-containing_protein	K06989	aspartate dehydrogenase [EC:1.4.1.21]
gene1610	6.39203	0	0		ABC_transporter_permease
gene1611	0	0	0	WP_095525138.1	XRE_family_transcriptional_regulator
gene1612	0	0	0		tRNA-Phe
gene1613	7.71955	7.51544	0	WP_095525139.1	hypothetical_protein
gene1614	0	0	0	WP_095525171.1	hypothetical_protein
gene1615	6.38894	5.59971	0	WP_095525140.1	Holliday_junction_branch_migration_protein_RuvA	K03550	holliday junction DNA helicase RuvA [EC:3.6.4.12]
gene1616	6.25569	0	0	WP_095525141.1	hypothetical_protein	K09858	SEC-C motif domain protein
gene1617	5.92861	2.49143	5.95497	WP_095525142.1	rhomboid_family_intramembrane_serine_protease
gene1618	7.84166	6.90605	6.2538	WP_095525143.1	ethanolamine_utilization_protein	K02342	DNA polymerase III subunit epsilon [EC:2.7.7.7]
gene1619	10.3361	7.7128	0	WP_095525144.1	DUF3460_domain-containing_protein
gene1620	8.4933	8.03747	8.41743		guanosine-3'-2C5'-bis(diphosphate)_3'-pyrophosphohydrolase
gene1621	9.63719	10.2062	0	WP_095525145.1	DNA-directed_RNA_polymerase_subunit_omega	K03060	DNA-directed RNA polymerase subunit omega [EC:2.7.7.6]
gene1622	6.33474	5.29376	0	WP_095525146.1	guanylate_kinase	K00942	guanylate kinase [EC:2.7.4.8]
gene1623	6.96382	6.20366	6.36265	WP_095525147.1	YicC_family_protein
gene1624	7.44951	7.6769	9.58925	WP_095525148.1	serine/threonine_protein_kinase
gene1625	7.97478	7.57614	7.24834	WP_095525149.1	serine/threonine-protein_phosphatase	K20074	PPM family protein phosphatase [EC:3.1.3.16]
gene1626	4.93923	8.25385	6.39638	WP_095525150.1	ribonuclease_PH	K00989	ribonuclease PH [EC:2.7.7.56]
gene1627	7.75669	5.95132	0	WP_095525151.1	carbonate_dehydratase	K01673	carbonic anhydrase [EC:4.2.1.1]
gene1628	9.14011	7.6669	7.92948	WP_095525152.1	cell_division_protein_FtsN
gene1629	10.7641	9.18216	9.69353	WP_095525153.1	thiol:disulfide_interchange_protein_DsbA/DsbL	K03673	thiol:disulfide interchange protein DsbA
gene1630	7.7315	0	9.1033	WP_095525172.1	short-chain_dehydrogenase
gene1631	8.42656	7.31796	0	WP_095525154.1	YebC/PmpR_family_DNA-binding_transcriptional_regulator
gene1632	8.96718	8.3552	7.99712	WP_095525155.1	hypothetical_protein
gene1633	6.99262	6.89304	0	WP_095525156.1	DUF853_domain-containing_protein	K06915	uncharacterized protein
gene1634	5.76235	5.0039	0	WP_095525157.1	hypothetical_protein
gene1635	6.95761	6.21994	0	WP_095525158.1	AEC_family_transporter	K07088	uncharacterized protein
gene1636	5.87766	6.78171	7.37408	WP_095525159.1	STAS_domain-containing_protein
gene1637	8.19805	8.77414	0	WP_095525160.1	RNA_polymerase-binding_protein_DksA	K06204	DnaK suppressor protein
gene1638	7.65351	8.94338	8.42624	WP_095525161.1	tol-pal_system-associated_acyl-CoA_thioesterase	K07107	acyl-CoA thioester hydrolase [EC:3.1.2.-]
gene1639	6.68201	7.5978	7.45313	WP_095525162.1	protein_TolQ	K03562	biopolymer transport protein TolQ
gene1640	8.99999	7.78258	7.95373	WP_095525163.1	protein_TolR	K03560	biopolymer transport protein TolR
gene1641	5.6584	6.68524	7.62491	WP_095525164.1	TonB_C-terminal_domain-containing_protein
gene1642	9.91609	8.48343	10.2656	WP_095525165.1	Tol-Pal_system_beta_propeller_repeat_protein_TolB	K03641	TolB protein
gene1643	12.2747	12.0626	12.4294	WP_095525166.1	peptidoglycan-associated_lipoprotein_Pal	K03640	peptidoglycan-associated lipoprotein
gene1644	7.52225	7.99479	6.31783	WP_095525173.1	tol-pal_system_protein_YbgF
gene1645	6.09986	6.34672	6.55837	WP_095525167.1	radical_SAM_protein	K10026	7-carboxy-7-deazaguanine synthase [EC:4.3.99.3]
gene1646	7.39652	6.36212	0	WP_095525168.1	ABC-F_family_ATPase
gene1647	0	0	0	WP_095525169.1	hypothetical_protein
gene1648	5.41064	6.66964	0	WP_095525170.1	hypothetical_protein
gene1649	5.43173	7.27037	6.81451		restriction_endonuclease
gene1650	0	0	0	WP_095525174.1	DNA-binding_protein
gene1651	5.48918	5.66287	0	WP_095525175.1	hypothetical_protein
gene1652	0	6.03328	0	WP_095525176.1	hypothetical_protein
gene1653	0	4.32984	0	WP_095525177.1	nucleotidyl_transferase_AbiEii/AbiGii_toxin_family_protein
gene1654	6.3405	5.85864	0	WP_095525178.1	hypothetical_protein
gene1655	11.0048	9.98163	10.6522	WP_046432185.1	hypothetical_protein
gene1656	10.0097	9.57547	10.5116	WP_095525179.1	ImmA/IrrE_family_metallo-endopeptidase
gene1657	11.0867	10.8465	10.7558	WP_020200504.1	hypothetical_protein
gene1658	10.4904	9.47921	8.87152	WP_095525180.1	hypothetical_protein
gene1659	0	0	0	WP_095525181.1	hypothetical_protein
gene1660	9.72319	9.47308	9.01301	WP_095525197.1	pilus_assembly_protein_PilM	K02662	type IV pilus assembly protein PilM
gene1661	9.3967	9.50424	10.0703	WP_095525182.1	fimbrial_protein	K02663	type IV pilus assembly protein PilN
gene1662	8.89796	9.24799	9.78952	WP_095525183.1	pilus_assembly_protein_PilO	K02664	type IV pilus assembly protein PilO
gene1663	9.38107	9.64309	9.17464	WP_095525184.1	pilus_assembly_protein_PilP	K02665	type IV pilus assembly protein PilP
gene1664	9.6866	9.93085	9.57163	WP_095525185.1	type_IV_pilus_secretin_PilQ	K02666	type IV pilus assembly protein PilQ
gene1665	8.53894	8.02634	0	WP_095525198.1	shikimate_kinase	K00891	shikimate kinase [EC:2.7.1.71]
gene1666	8.48965	7.81226	7.231	WP_095525186.1	3-dehydroquinate_synthase	K01735	3-dehydroquinate synthase [EC:4.2.3.4]
gene1667	7.35526	7.12753	6.57127	WP_095525187.1	deoxyguanosinetriphosphate_triphosphohydrolase	K01129	dGTPase [EC:3.1.5.1]
gene1668	6.6564	6.1895	7.42747	WP_095525188.1	transposase	K07491	putative transposase
gene1669	9.67784	8.3714	9.12485	WP_095525189.1	DegQ_family_serine_endoprotease	K04771	serine protease Do [EC:3.4.21.107]
gene1670	0	6.43796	7.11676	WP_095525190.1	hydrogen_peroxide-inducible_genes_activator	K04761	LysR family transcriptional regulator, hydrogen peroxide-inducible genes activator
gene1671	7.34713	2.80392	0	WP_095525191.1	Fe(3+)_ABC_transporter_substrate-binding_protein	K02012	iron(III) transport system substrate-binding protein
gene1672	7.02901	7.56255	0	WP_095525192.1	hypothetical_protein
gene1673	3.56071	0	0		iron_ABC_transporter_permease
gene1674	0	0	6.68491	WP_095525193.1	ABC_transporter_ATP-binding_protein	K02010	iron(III) transport system ATP-binding protein [EC:3.6.3.30]
gene1675	8.30804	7.68063	8.62247		twitching_motility_protein
gene1676	7.70842	5.83727	8.44074	WP_095525194.1	pyridoxamine_5'-phosphate_oxidase	K00275	pyridoxamine 5'-phosphate oxidase [EC:1.4.3.5]
gene1677	7.88013	6.63856	6.6906	WP_095525195.1	hypothetical_protein
gene1678	6.65464	7.12584	7.03247	WP_095525196.1	FAD-linked_oxidase
gene1679	0	0	0		peptide_deformylase
gene1680	6.94048	8.09896	8.60697	WP_095525199.1	S-methyl-5'-thioinosine_phosphorylase	K00772	5'-methylthioadenosine phosphorylase [EC:2.4.2.28]
gene1681	7.82974	7.611	7.10504	WP_095525200.1	threonine-phosphate_decarboxylase	K02227	adenosylcobinamide-phosphate synthase [EC:6.3.1.10]
gene1682	5.55908	5.78494	7.10947	WP_095525201.1	methyl-accepting_chemotaxis_protein	K03406	methyl-accepting chemotaxis protein
gene1683	0	4.75916	0	WP_095525202.1	CoA_pyrophosphatase
gene1684	7.5313	6.51449	6.59495	WP_095525203.1	TIGR02281_family_clan_AA_aspartic_protease	K06985	aspartyl protease family protein
gene1685	6.90841	6.19002	0	WP_095525204.1	type_1_glutamine_amidotransferase
gene1686	7.74873	8.37977	8.40667	WP_095525205.1	OmpA_family_protein
gene1687	0	3.27898	6.26766	WP_095525227.1	adenosylmethionine--8-amino-7-oxononanoate_transaminase	K00833	adenosylmethionine---8-amino-7-oxononanoate aminotransferase [EC:2.6.1.62]
gene1688	0	5.80907	0	WP_095525206.1	rhomboid_family_intramembrane_serine_protease
gene1689	7.6744	7.93489	6.63687	WP_095525207.1	lysine--tRNA_ligase	K04567	lysyl-tRNA synthetase, class II [EC:6.1.1.6]
gene1690	5.37955	7.23879	0	WP_095525208.1	xanthine_phosphoribosyltransferase	K03816	xanthine phosphoribosyltransferase [EC:2.4.2.22]
gene1691	0	0	0		tRNA-Ser
gene1692	0	0	0		tRNA-Leu
gene1693	5.88964	5.89312	0	WP_095525209.1	tRNA_preQ1(34)_S-adenosylmethionine_ribosyltransferase-isomerase_QueA	K07568	S-adenosylmethionine:tRNA ribosyltransferase-isomerase [EC:2.4.99.17]
gene1694	7.6795	6.59574	5.60348	WP_095525210.1	tRNA_guanosine(34)_transglycosylase_Tgt	K00773	queuine tRNA-ribosyltransferase [EC:2.4.2.29]
gene1695	8.40433	8.53412	10.3075	WP_095525211.1	preprotein_translocase_subunit_YajC	K03210	preprotein translocase subunit YajC
gene1696	7.69067	8.03267	7.21302	WP_095525212.1	protein_translocase_subunit_SecD	K03072	preprotein translocase subunit SecD
gene1697	6.30986	8.00581	5.74533	WP_095525213.1	protein_translocase_subunit_SecF	K03074	preprotein translocase subunit SecF
gene1698	4.99232	4.6605	0	WP_095525214.1	cytochrome_B
gene1699	0	6.6499	0	WP_095525215.1	hypothetical_protein
gene1700	0	6.24076	0	WP_095525216.1	DUF2322_domain-containing_protein
gene1701	7.20085	7.47835	8.52046	WP_095525217.1	peptide_chain_release_factor_3	K02837	peptide chain release factor 3
gene1702	7.65115	6.62834	7.97286	WP_095525218.1	SPFH/Band_7/PHB_domain_protein
gene1703	6.0174	5.98451	5.8137	WP_095525219.1	VCBS_repeat-containing_protein
gene1704	8.79569	9.07317	9.35474	WP_095525220.1	serine/threonine_protein_kinase	K12132	eukaryotic-like serine/threonine-protein kinase [EC:2.7.11.1]
gene1705	9.25407	8.52487	10.0412	WP_095525221.1	nucleotide_exchange_factor_GrpE	K03687	molecular chaperone GrpE
gene1706	10.7957	10.5896	10.2931	WP_095525222.1	molecular_chaperone_DnaK	K04043	molecular chaperone DnaK
gene1707	9.21629	8.85258	10.1456	WP_095525223.1	molecular_chaperone_DnaJ	K03686	molecular chaperone DnaJ
gene1708	0	0	0	WP_095525224.1	hypothetical_protein
gene1709	5.33223	4.83069	0	WP_095525225.1	zinc_ribbon_domain-containing_protein
gene1710	0	0	11.1393	WP_095525226.1	zinc_ribbon_domain-containing_protein
gene1711	10.1932	10.0252	10.2432		IS3_family_transposase
gene1712	8.51414	7.88421	6.66059	WP_095525228.1	flagellar_basal-body_rod_protein_FlgF	K02391	flagellar basal-body rod protein FlgF
gene1713	7.99296	7.81453	8.22898	WP_095525229.1	flagellar_basal-body_rod_protein_FlgG	K02392	flagellar basal-body rod protein FlgG
gene1714	8.07039	7.59597	9.5316		flagellar_biosynthesis_protein_FlgH
gene1715	7.34687	7.18206	0	WP_095525230.1	flagellar_basal_body_P-ring_protein_FlgI	K02394	flagellar P-ring protein precursor FlgI
gene1716	6.2502	7.07824	0	WP_095525231.1	flagellar_assembly_peptidoglycan_hydrolase_FlgJ	K02395	flagellar protein FlgJ
gene1717	7.09656	5.92552	0	WP_095525256.1	DUF2238_domain-containing_protein	K08984	putative membrane protein
gene1718	6.09177	4.95946	0	WP_095525232.1	EamA_family_transporter	K08978	bacterial/archaeal transporter family protein
gene1719	5.45253	0	0	WP_095525233.1	DNA-deoxyinosine_glycosylase
gene1720	6.96759	6.2363	6.94353	WP_095525234.1	AsmA_family_protein
gene1721	4.78869	6.75613	7.24079	WP_095525235.1	aspartate_ammonia-lyase	K01744	aspartate ammonia-lyase [EC:4.3.1.1]
gene1722	5.46401	4.96209	0	WP_095525236.1	acyltransferase
gene1723	11.0881	10.7389	10.95	WP_095525237.1	30S_ribosomal_protein_S2	K02967	small subunit ribosomal protein S2
gene1724	4.51895	7.7269	5.973	WP_095525238.1	elongation_factor_Ts	K02357	elongation factor Ts
gene1725	7.57743	6.8999	0	WP_095525239.1	UMP_kinase	K09903	uridylate kinase [EC:2.7.4.22]
gene1726	0	6.68753	6.9034	WP_095525257.1	ribosome_recycling_factor	K02838	ribosome recycling factor
gene1727	6.85719	7.01603	7.90821	WP_095525240.1	di-trans-2Cpoly-cis-decaprenylcistransferase	K00806	undecaprenyl diphosphate synthase [EC:2.5.1.31]
gene1728	8.7319	7.02595	6.47319	WP_095525241.1	phosphatidate_cytidylyltransferase	K00981	phosphatidate cytidylyltransferase [EC:2.7.7.41]
gene1729	7.49487	6.30305	7.80918	WP_095525242.1	1-deoxy-D-xylulose-5-phosphate_reductoisomerase	K00099	1-deoxy-D-xylulose-5-phosphate reductoisomerase [EC:1.1.1.267]
gene1730	7.19482	6.60254	6.81216	WP_095525243.1	RIP_metalloprotease_RseP	K11749	regulator of sigma E protease [EC:3.4.24.-]
gene1731	8.77114	9.02958	7.99316	WP_095525244.1	outer_membrane_protein_assembly_factor_BamA	K07277	outer membrane protein insertion porin family
gene1732	7.72542	8.10628	8.69939	WP_095525245.1	hypothetical_protein	K06142	outer membrane protein
gene1733	7.63312	7.87568	7.64897	WP_095525246.1	UDP-3-O-(3-hydroxymyristoyl)glucosamine_N-acyltransferase	K02536	UDP-3-O-[3-hydroxymyristoyl] glucosamine N-acyltransferase [EC:2.3.1.191]
gene1734	7.07632	7.86977	0	WP_095525247.1	3-hydroxyacyl-[acyl-carrier-protein]_dehydratase_FabZ	K02372	3-hydroxyacyl-[acyl-carrier-protein] dehydratase [EC:4.2.1.59]
gene1735	7.43868	7.31143	8.70195	WP_095525248.1	acyl-ACP--UDP-N-acetylglucosamine_O-acyltransferase	K00677	UDP-N-acetylglucosamine acyltransferase [EC:2.3.1.129]
gene1736	6.17984	5.93883	7.53452	WP_095525249.1	lipid-A-disaccharide_synthase	K00748	lipid-A-disaccharide synthase [EC:2.4.1.182]
gene1737	5.37109	4.79961	0	WP_095525250.1	ribonuclease_HII	K03470	ribonuclease HII [EC:3.1.26.4]
gene1738	4.79943	3.67205	0	WP_095525251.1	RNA_methyltransferase	K03437	RNA methyltransferase, TrmH family
gene1739	5.99466	6.22471	7.34893	WP_095525252.1	glutamyl-tRNA_reductase	K02492	glutamyl-tRNA reductase [EC:1.2.1.70]
gene1740	6.57526	6.1418	0	WP_095525253.1	peptide_chain_release_factor_1	K02835	peptide chain release factor 1
gene1741	9.24627	8.77546	7.44642	WP_095525254.1	peptidylprolyl_isomerase	K03769	peptidyl-prolyl cis-trans isomerase C [EC:5.2.1.8]
gene1742	7.05344	6.3994	7.09564	WP_095525258.1	peptide_chain_release_factor_N(5)-glutamine_methyltransferase	K02493	release factor glutamine methyltransferase [EC:2.1.1.297]
gene1743	10.3587	9.53823	0	WP_095525255.1	monothiol_glutaredoxin-2C_Grx4_family	K07390	monothiol glutaredoxin
gene1744	7.05137	6.90717	7.72347	WP_095523929.1	branched-chain_amino_acid_ABC_transporter_substrate-binding_protein	K01999	branched-chain amino acid transport system substrate-binding protein
gene1745	7.35006	7.27941	7.89585	WP_095523991.1	L-lactate_dehydrogenase	K00016	L-lactate dehydrogenase [EC:1.1.1.27]
gene1746	5.24362	5.62332	4.39003	WP_095523930.1	glycine_dehydrogenase_(aminomethyl-transferring)	K00281	glycine dehydrogenase [EC:1.4.4.2]
gene1747	7.92667	8.70861	0	WP_095523931.1	glycine_cleavage_system_protein_H	K02437	glycine cleavage system H protein
gene1748	6.58881	5.30609	0	WP_095523932.1	glycine_cleavage_system_protein_T	K00605	aminomethyltransferase [EC:2.1.2.10]
gene1749	4.64386	6.24907	6.42666	WP_095523933.1	PHP_domain-containing_protein	K07053	3',5'-nucleoside bisphosphate phosphatase [EC:3.1.3.97]
gene1750	6.28114	7.11804	0	WP_095523934.1	threonylcarbamoyl-AMP_synthase
gene1751	6.14098	7.18256	0		site-2_protease_family_protein
gene1752	4.75845	6.9595	6.14527	WP_095523935.1	segregation/condensation_protein_A	K05896	segregation and condensation protein A
gene1753	7.79526	8.69771	9.03749	WP_095523993.1	SMC-Scp_complex_subunit_ScpB	K06024	segregation and condensation protein B
gene1754	9.18804	8.92076	9.38681	WP_095523992.1	23S_rRNA_pseudouridylate_synthase_B	K06178	23S rRNA pseudouridine2605 synthase [EC:5.4.99.22]
gene1755	9.08259	7.46336	7.82776	WP_095523936.1	ribosome_maturation_factor_RimP	K09748	ribosome maturation factor RimP
gene1756	7.52795	7.77854	8.69794	WP_095523937.1	transcription_termination/antitermination_protein_NusA	K02600	N utilization substance protein A
gene1757	8.52408	7.71113	7.26629	WP_095523938.1	translation_initiation_factor_IF-2	K02519	translation initiation factor IF-2
gene1758	0	4.67337	0	WP_095523939.1	30S_ribosome-binding_factor_RbfA	K02834	ribosome-binding factor A
gene1759	6.14771	4.90625	0	WP_095523940.1	tRNA_pseudouridine(55)_synthase_TruB	K03177	tRNA pseudouridine55 synthase [EC:5.4.99.25]
gene1760	6.33896	6.42828	6.72356	WP_095523941.1	inorganic_phosphate_transporter	K03306	inorganic phosphate transporter, PiT family
gene1761	7.26866	6.59976	0	WP_095523942.1	DUF47_domain-containing_protein	K07220	uncharacterized protein
gene1762	7.10259	6.93137	6.23681	WP_095523943.1	4-hydroxy-3-methylbut-2-enyl_diphosphate_reductase	K03527	4-hydroxy-3-methylbut-2-en-1-yl diphosphate reductase [EC:1.17.7.4]
gene1763	8.07245	6.42761	9.04956	WP_095523944.1	peptidylprolyl_isomerase	K03774	FKBP-type peptidyl-prolyl cis-trans isomerase SlpA [EC:5.2.1.8]
gene1764	5.77294	7.21121	0	WP_095523945.1	lipoprotein_signal_peptidase	K03101	signal peptidase II [EC:3.4.23.36]
gene1765	7.95944	7.92218	7.00798	WP_095523946.1	isoleucine--tRNA_ligase	K01870	isoleucyl-tRNA synthetase [EC:6.1.1.5]
gene1766	7.4384	7.73299	7.41052	WP_095523947.1	bifunctional_riboflavin_kinase/FAD_synthetase	K11753	riboflavin kinase / FMN adenylyltransferase [EC:2.7.1.26 2.7.7.2]
gene1767	6.46657	4.30913	0	WP_095523948.1	ParA_family_protein	K03496	chromosome partitioning protein
gene1768	7.57266	8.48753	7.72776	WP_095523949.1	hypothetical_protein
gene1769	0	6.36685	0	WP_095523950.1	peptide-methionine_(R)-S-oxide_reductase	K07305	peptide-methionine (R)-S-oxide reductase [EC:1.8.4.12]
gene1770	6.58961	6.56362	5.2978	WP_095523951.1	phosphoribosylformylglycinamidine_synthase	K01952	phosphoribosylformylglycinamidine synthase [EC:6.3.5.3]
gene1771	0	0	0	WP_095523952.1	hypothetical_protein
gene1772	7.62	4.5137	8.13948	WP_095523953.1	HAMP_domain-containing_protein
gene1773	7.27665	5.17206	5.86856	WP_095523954.1	hypothetical_protein
gene1774	4.51895	6.93554	0	WP_095523955.1	hypothetical_protein
gene1775	6.91421	5.12391	7.91819	WP_095523994.1	peptidoglycan_editing_factor_PgeF	K05810	polyphenol oxidase [EC:1.10.3.-]
gene1776	6.60935	6.62151	0	WP_095523956.1	histidinol-phosphate_transaminase	K00817	histidinol-phosphate aminotransferase [EC:2.6.1.9]
gene1777	8.83414	7.606	7.11873	WP_095523957.1	imidazoleglycerol-phosphate_dehydratase_HisB	K01693	imidazoleglycerol-phosphate dehydratase [EC:4.2.1.19]
gene1778	6.81121	7.17423	7.80482	WP_095523958.1	imidazole_glycerol_phosphate_synthase_subunit_HisH	K02501	imidazole glycerol-phosphate synthase subunit HisH [EC:4.3.2.10]
gene1779	7.8914	8.33917	8.37572	WP_095523959.1	1-(5-phosphoribosyl)-5-[(5-phosphoribosylamino)methylideneamino]imidazole-4-carboxamide_isomerase	K01814	phosphoribosylformimino-5-aminoimidazole carboxamide ribotide isomerase [EC:5.3.1.16]
gene1780	7.49228	7.89235	8.37673	WP_095523960.1	imidazole_glycerol_phosphate_synthase_subunit_HisF	K02500	imidazole glycerol-phosphate synthase subunit HisF [EC:4.3.2.10]
gene1781	7.27249	6.66107	9.21335	WP_095523961.1	phosphoribosyl-AMP_cyclohydrolase	K01496	phosphoribosyl-AMP cyclohydrolase [EC:3.5.4.19]
gene1782	7.87508	8.33075	0	WP_095523962.1	phosphoribosyl-ATP_diphosphatase	K01523	phosphoribosyl-ATP pyrophosphohydrolase [EC:3.6.1.31]
gene1783	10.2605	7.83929	9.68022	WP_095523963.1	histidine_triad_nucleotide-binding_protein	K02503	histidine triad (HIT) family protein
gene1784	10.5892	10.2956	0	WP_095523964.1	twin-arginine_translocase_subunit_TatA	K03116	sec-independent protein translocase protein TatA
gene1785	5.83365	4.25349	7.54633	WP_095523965.1	twin-arginine_translocase_subunit_TatB	K03117	sec-independent protein translocase protein TatB
gene1786	5.92339	4.42291	0	WP_095523966.1	twin-arginine_translocase_subunit_TatC	K03118	sec-independent protein translocase protein TatC
gene1787	4.04876	2.55008	6.67426	WP_095523967.1	MFS_transporter	K05820	MFS transporter, PPP family, 3-phenylpropionic acid transporter
gene1788	3.9997	4.51874	5.71333	WP_095523968.1	lysophospholipid_transporter_LplT
gene1789	9.03112	8.92442	9.54324	WP_095523969.1	LysR_family_transcriptional_regulator
gene1790	7.41222	7.79682	9.10411	WP_095523970.1	alanine_racemase	K01775	alanine racemase [EC:5.1.1.1]
gene1791	6.67219	6.49105	0	WP_095523971.1	DNA_repair_protein_RadA	K04485	DNA repair protein RadA/Sms
gene1792	7.17745	8.44996	7.90821	WP_095523972.1	triose-phosphate_isomerase	K01803	triosephosphate isomerase (TIM) [EC:5.3.1.1]
gene1793	7.85533	6.58526	0	WP_095523973.1	DNA_polymerase_III_subunit_epsilon	K02342	DNA polymerase III subunit epsilon [EC:2.7.7.7]
gene1794	4.55541	5.142	0	WP_095523974.1	class_I_SAM-dependent_methyltransferase
gene1795	4.63459	3.29817	5.45407	WP_095523975.1	flagellar_hook-associated_protein_FlgK	K02396	flagellar hook-associated protein 1 FlgK
gene1796	4.07439	5.11034	5.44493	WP_095523976.1	flagellar_hook-associated_protein_3	K02397	flagellar hook-associated protein 3 FlgL
gene1797	0	0	0	WP_095523977.1	hypothetical_protein
gene1798	9.29435	7.48261	8.68706	WP_095523978.1	transcriptional_repressor_LexA	K01356	repressor LexA [EC:3.4.21.88]
gene1799	8.27269	5.19035	5.2833	WP_095523979.1	SAM-dependent_methyltransferase
gene1800	5.37897	2.76199	5.80271	WP_095523980.1	TonB-dependent_siderophore_receptor	K19611	ferric enterobactin receptor
gene1801	5.89982	0	0	WP_095523981.1	DNA-binding_response_regulator	K02483	two-component system, OmpR family, response regulator
gene1802	6.48398	4.27898	0	WP_095523995.1	HAMP_domain-containing_protein
gene1803	4.68613	3.12433	4.1127	WP_095523982.1	chromosome_segregation_protein_SMC
gene1804	0	3.4467	0	WP_095523983.1	hypothetical_protein
gene1805	4.86262	5.49484	0	WP_095523984.1	hypothetical_protein
gene1806	0	5.32133	0	WP_095523985.1	PIN_domain_nuclease
gene1807	0	0	0	WP_095523986.1	hypothetical_protein
gene1808	5.3683	6.30335	0	WP_095523987.1	peptide_chain_release_factor_2	K02836	peptide chain release factor 2
gene1809	0	0	0	WP_095523988.1	peptide_chain_release_factor_2
gene1810	4.65688	4.15704	0	WP_095523989.1	DNA_ligase	K10747	DNA ligase 1 [EC:6.5.1.1 6.5.1.6 6.5.1.7]
gene1811	9.64891	9.55728	0	WP_095523990.1	ferredoxin_family_protein	K05524	ferredoxin
gene1812	6.44769	4.15083	7.8186		hypothetical_protein
gene1813	5.33937	3.83996	0	WP_095525259.1	LysR_family_transcriptional_regulator
gene1814	7.76933	7.63648	7.42433	WP_095525260.1	MFS_transporter	K08191	MFS transporter, ACS family, hexuronate transporter
gene1815	10.3312	7.39866	9.38477	WP_095525261.1	hypothetical_protein
gene1816	7.93695	5.71809	8.13663	WP_095525262.1	chemotaxis_protein
gene1817	7.44568	0	0	WP_095525263.1	response_regulator	K03413	two-component system, chemotaxis family, chemotaxis protein CheY
gene1818	6.07318	2.62449	7.34864	WP_095525264.1	HAMP_domain-containing_protein
gene1819	0	4.35168	0	WP_095525279.1	short-chain_dehydrogenase
gene1820	6.82146	6.52089	0	WP_095525265.1	hypothetical_protein
gene1821	5.79233	5.5739	8.18281	WP_095525280.1	GntR_family_transcriptional_regulator
gene1822	7.51796	7.32403	5.46172	WP_095525266.1	amidase	K01426	amidase [EC:3.5.1.4]
gene1823	7.55893	7.71704	8.32397	WP_095525267.1	polysaccharide_deacetylase
gene1824	8.71395	8.10915	9.61561	WP_095525268.1	hypothetical_protein
gene1825	7.97728	8.07954	6.66135	WP_095525269.1	ethanolamine_utilization_protein_EutN	K01999	branched-chain amino acid transport system substrate-binding protein
gene1826	5.7866	6.93974	7.5043		branched-chain_amino_acid_ABC_transporter_permease
gene1827	8.35792	6.96317	8.87226		ABC_transporter
gene1828	8.94743	7.46361	8.13309	WP_095525281.1	DUF3225_domain-containing_protein
gene1829	7.57029	7.34687	7.4056	WP_095525270.1	osmoprotectant_transporter_activator
gene1830	6.81617	8.45466	8.81581	WP_095525271.1	serine_hydroxymethyltransferase	K00600	glycine hydroxymethyltransferase [EC:2.1.2.1]
gene1831	5.86204	5.86674	0	WP_095525272.1	transcriptional_repressor_NrdR	K07738	transcriptional repressor NrdR
gene1832	5.83019	6.8579	6.62303	WP_095525282.1	bifunctional_diaminohydroxyphosphoribosylaminopyrimidine_deaminase/5-amino-6-(5-phosphoribosylamino)uracil_reductase_RibD	K11752	diaminohydroxyphosphoribosylaminopyrimidine deaminase / 5-amino-6-(5-phosphoribosylamino)uracil reductase [EC:3.5.4.26 1.1.1.193]
gene1833	4.64578	1.51265	0	WP_095525273.1	nitric-oxide_reductase_large_subunit	K04561	nitric oxide reductase subunit B [EC:1.7.2.5]
gene1834	7.39203	0	7.79299	WP_095525274.1	regulator_SirB
gene1835	8.43632	6.20653	9.65131	WP_095525275.1	BadM/Rrf2_family_transcriptional_regulator	K13771	Rrf2 family transcriptional regulator, nitric oxide-sensitive transcriptional repressor
gene1836	10.1187	9.11736	7.02285	WP_095525283.1	transcription_elongation_factor_GreB	K04760	transcription elongation factor GreB
gene1837	8.43164	7.3764	11.8456	WP_095525276.1	DUF465_domain-containing_protein
gene1838	6.15563	6.76765	7.53167	WP_095525277.1	HDOD_domain-containing_protein
gene1839	8.14275	7.25714	7.98954	WP_095525278.1	ribonucleoside-diphosphate_reductase-2C_adenosylcobalamin-dependent	K00525	ribonucleoside-diphosphate reductase alpha chain [EC:1.17.4.1]
gene1840	5.01316	6.84021	0	WP_095525284.1	hypothetical_protein
gene1841	0	0	0	WP_095525285.1	hypothetical_protein
gene1842	4.78712	5.18017	0	WP_095525315.1	deoxyribodipyrimidine_photo-lyase	K01669	deoxyribodipyrimidine photo-lyase [EC:4.1.99.3]
gene1843	7.76783	7.42844	7.83647	WP_095525286.1	YqgE/AlgH_family_protein	K07735	putative transcriptional regulator
gene1844	7.11009	6.2412	7.82776	WP_095525287.1	Holliday_junction_resolvase_RuvX	K07447	putative holliday junction resolvase [EC:3.1.-.-]
gene1845	7.3074	6.06702	0	WP_095525288.1	bifunctional_pyr_operon_transcriptional_regulator/uracil_phosphoribosyltransferase_PyrR	K02825	pyrimidine operon attenuation protein / uracil phosphoribosyltransferase [EC:2.4.2.9]
gene1846	6.7616	7.36932	0	WP_095525289.1	aspartate_carbamoyltransferase_catalytic_subunit	K00609	aspartate carbamoyltransferase catalytic subunit [EC:2.1.3.2]
gene1847	7.29542	6.84025	5.69738	WP_095525290.1	dihydroorotase	K01465	dihydroorotase [EC:3.5.2.3]
gene1848	9.06516	8.59621	8.51394	WP_095525291.1	phosphoglycerate_kinase	K00927	phosphoglycerate kinase [EC:2.7.2.3]
gene1849	4.59892	0	0	WP_095525292.1	LysR_family_transcriptional_regulator_ArgP	K05596	LysR family transcriptional regulator, chromosome initiation inhibitor
gene1850	8.12065	6.70238	8.63152	WP_095525293.1	amino_acid_transporter	K06895	L-lysine exporter family protein LysE/ArgO
gene1851	7.35315	5.86328	0	WP_095525294.1	thymidylate_synthase	K00560	thymidylate synthase [EC:2.1.1.45]
gene1852	0	4.62877	0	WP_095525295.1	dihydrofolate_reductase	K00287	dihydrofolate reductase [EC:1.5.1.3]
gene1853	8.53084	6.39541	8.9539	WP_095525296.1	hypothetical_protein
gene1854	0	0	0	WP_095525297.1	flavodoxin	K03839	flavodoxin I
gene1855	7.35067	0	0	WP_095525316.1	glyoxalase	K01759	lactoylglutathione lyase [EC:4.4.1.5]
gene1856	0	5.00045	0		TIGR01458_family_HAD-type_hydrolase
gene1857	6.59021	8.18903	8.96348	WP_095525298.1	phosphate_transport_system_regulatory_protein_PhoU	K02039	phosphate transport system protein
gene1858	0	6.38457	0	WP_095525317.1	ribose-5-phosphate_isomerase_RpiA	K01807	ribose 5-phosphate isomerase A [EC:5.3.1.6]
gene1859	7.64604	0	0	WP_095525299.1	M48_family_peptidase	K07043	uncharacterized protein
gene1860	6.37579	6.45692	6.10007	WP_095525300.1	methionine_ABC_transporter_ATP-binding_protein	K02071	D-methionine transport system ATP-binding protein
gene1861	5.15151	3.58135	7.86711	WP_095525301.1	ABC_transporter_permease	K02072	D-methionine transport system permease protein
gene1862	7.18349	6.63425	0	WP_095525302.1	MetQ/NlpA_family_lipoprotein	K02073	D-methionine transport system substrate-binding protein
gene1863	6.71585	0	0	WP_095525303.1	GGDEF_domain-containing_protein
gene1864	6.70837	0	0	WP_095525304.1	hypothetical_protein
gene1865	0	0	8.5594	WP_095525305.1	hypothetical_protein
gene1866	4.04876	5.13477	0	WP_095525306.1	acetylornithine_transaminase	K00821	acetylornithine/N-succinyldiaminopimelate aminotransferase [EC:2.6.1.11 2.6.1.17]
gene1867	8.65916	6.42867	7.77895	WP_095525307.1	TIGR01777_family_protein	K07071	uncharacterized protein
gene1868	8.7289	7.61839	5.88248	WP_095525308.1	PQQ-dependent_sugar_dehydrogenase	K21430	aldose sugar dehydrogenase [EC:1.1.5.-]
gene1869	0	3.31373	0	WP_095525309.1	MFS_transporter
gene1870	0	0	0	WP_095525310.1	TetR/AcrR_family_transcriptional_regulator
gene1871	3.81318	0	6.35691	WP_095525311.1	metallophosphoesterase
gene1872	0	0	0	WP_095525312.1	sulfite_exporter_TauE/SafE_family_protein	K07090	uncharacterized protein
gene1873	0	0	0	WP_095525313.1	hypothetical_protein
gene1874	7.03639	6.02222	7.91689	WP_095525314.1	AraC_family_transcriptional_regulator
gene1875	5.3914	6.84511	7.20705	WP_095523127.1	replicative_DNA_helicase	K02314	replicative DNA helicase [EC:3.6.4.12]
gene1876	7.01402	7.84032	9.60902	WP_095523128.1	DUF2802_domain-containing_protein
gene1877	8.12633	7.63976	0	WP_095523129.1	SPOR_domain-containing_protein
gene1878	7.65163	7.45212	8.51212		flagellar_biosynthesis_protein_FliW
gene1879	7.37556	7.5812	0	WP_095523130.1	RidA_family_protein
gene1880	5.75132	5.36947	5.6008	WP_095523131.1	ATP-dependent_DNA_helicase_RecG	K03655	ATP-dependent DNA helicase RecG [EC:3.6.4.12]
gene1881	0	0	0		tRNA-Gly
gene1882	0	0	0		tRNA-Cys
gene1883	0	0	0		tRNA-Gly
gene1884	0	4.53086	0	WP_095523132.1	DUF1178_domain-containing_protein
gene1885	5.46041	5.19784	7.08764	WP_095523133.1	dihydrouridine_synthase	K05541	tRNA-dihydrouridine synthase C [EC:1.-.-.-]
gene1886	0	4.02296	6.86711	WP_095523134.1	methyltransferase_domain-containing_protein
gene1887	6.59211	7.13336	0	WP_095523135.1	YkgJ_family_cysteine_cluster_protein	K06940	uncharacterized protein
gene1888	5.41875	7.26144	0	WP_095523136.1	peroxiredoxin	K03564	peroxiredoxin Q/BCP [EC:1.11.1.15]
gene1889	8.95882	9.66845	8.88776	WP_095523137.1	peptidylprolyl_isomerase	K03775	FKBP-type peptidyl-prolyl cis-trans isomerase SlyD [EC:5.2.1.8]
gene1890	6.90773	6.97468	7.50221	WP_095523138.1	MgtC/SapB_family_protein
gene1891	6.51481	0	0	WP_095523139.1	transcriptional_regulator
gene1892	7.58303	6.06142	0	WP_095523140.1	DUF2892_domain-containing_protein
gene1893	10.394	9.6184	10.9667	WP_095523141.1	iron-sulfur_cluster_insertion_protein_ErpA	K15724	iron-sulfur cluster insertion protein
gene1894	7.37316	7.70252	6.8795	WP_095523142.1	M23_family_peptidase
gene1895	9.2103	7.59862	0	WP_095523143.1	hypothetical_protein
gene1896	0	5.55397	0	WP_095523233.1	RidA_family_protein
gene1897	6.84983	6.3025	0	WP_095523144.1	protein-disulfide_reductase_DsbD	K04084	thiol:disulfide interchange protein DsbD [EC:1.8.1.8]
gene1898	6.87897	7.51231	0	WP_095523145.1	divalent-cation_tolerance_protein_CutA	K03926	periplasmic divalent cation tolerance protein
gene1899	7.31328	6.92481	6.7206	WP_095523146.1	glutathione_S-transferase	K00799	glutathione S-transferase [EC:2.5.1.18]
gene1900	7.99814	5.62605	6.58571	WP_095523147.1	alpha/beta_hydrolase	K07018	uncharacterized protein
gene1901	6.98808	8.15709	0	WP_095523148.1	2Fe-2S_ferredoxin
gene1902	0	4.05572	5.77118	WP_095523149.1	alginate_lyase
gene1903	2.62293	5.46837	3.98884	WP_095523150.1	DUF3391_domain-containing_protein
gene1904	7.00577	4.87184	0	WP_095523151.1	hypothetical_protein
gene1905	0	4.7281	0	WP_095523152.1	threonine_ammonia-lyase-2C_biosynthetic	K01754	threonine dehydratase [EC:4.3.1.19]
gene1906	6.2002	5.54823	0	WP_095523153.1	pirin_family_protein	K06911	uncharacterized protein
gene1907	0	5.25235	0	WP_095523154.1	FMN-dependent_NADH-azoreductase	K01118	FMN-dependent NADH-azoreductase [EC:1.7.1.17]
gene1908	0	0	0	WP_095523155.1	LysR_family_transcriptional_regulator
gene1909	0	0	0	WP_095523156.1	KTSC_domain-containing_protein
gene1910	4.52815	6.13477	7.08764	WP_095523157.1	5'-nucleotidase	K01081	5'-nucleotidase [EC:3.1.3.5]
gene1911	0	0	0	WP_095523158.1	hypothetical_protein
gene1912	3.86658	4.25902	0	WP_095523159.1	methyl-accepting_chemotaxis_protein	K03406	methyl-accepting chemotaxis protein
gene1913	10.8109	11.2518	11.3536	WP_095523160.1	RNA_polymerase_sigma_factor_RpoH	K03089	RNA polymerase sigma-32 factor
gene1914	4.50716	3.44802	0	WP_095523161.1	ABC_transporter_permease	K09811	cell division transport system permease protein
gene1915	0	5.36469	0	WP_095523162.1	cell_division_ATP-binding_protein_FtsE	K09812	cell division transport system ATP-binding protein
gene1916	0	3.53771	0	WP_095523163.1	DUF3334_domain-containing_protein
gene1917	7.29373	6.19718	8.05068	WP_095523164.1	globin	K06886	hemoglobin
gene1918	0	2.29376	0	WP_095523165.1	hypothetical_protein
gene1919	0	0	0	WP_095523166.1	hypothetical_protein
gene1920	6.44901	6.12074	6.68776	WP_095523167.1	hypothetical_protein
gene1921	7.13117	7.27616	8.12378		cytochrome_C_biogenesis_protein
gene1922	5.2709	7.01974	0	WP_095523168.1	class_I_SAM-dependent_methyltransferase
gene1923	4.66069	4.09283	6.37521	WP_095523169.1	hypothetical_protein
gene1924	0	2.2162	5.49516	WP_095523170.1	MFS_transporter
gene1925	7.81602	7.10967	6.64198	WP_095523171.1	DNA_alkylation_repair_enzyme
gene1926	4.9542	4.35403	4.77347	WP_095523172.1	hypothetical_protein	K12543	outer membrane protein, adhesin transport system
gene1927	3.45154	3.51307	5.40202	WP_095523173.1	type_I_secretion_C-terminal_target_domain-containing_protein
gene1928	0	4.7627	0	WP_095523174.1	tandem-95_repeat_protein
gene1929	0	0	0	WP_095523175.1	DNA-binding_protein
gene1930	5.20568	0	6.59495	WP_095523234.1	regulatory_protein_GemA
gene1931	0	0	0	WP_095523176.1	hypothetical_protein
gene1932	0	3.89627	0	WP_095523177.1	DUF2786_domain-containing_protein
gene1933	5.53481	0	0	WP_095523178.1	hypothetical_protein
gene1934	0	0	0	WP_095523179.1	hypothetical_protein
gene1935	0	0	0	WP_095523235.1	hypothetical_protein
gene1936	7.56273	0	0	WP_095523180.1	hypothetical_protein
gene1937	4.7252	0	0	WP_095523181.1	ExeA_protein
gene1938	0	0	5.34814		hypothetical_protein
gene1939	4.55336	3.49399	0	WP_095523182.1	DUF935_domain-containing_protein
gene1940	0	2.88166	0	WP_095523183.1	phage_head_morphogenesis_protein
gene1941	0	0	0	WP_095523184.1	phage_virion_morphogenesis_protein
gene1942	0	0	5.5221	WP_095523185.1	protease_(I)_and_scaffold_(Z)_protein
gene1943	5.99699	0	0	WP_095523186.1	hypothetical_protein
gene1944	0	0	0	WP_095523187.1	hypothetical_protein
gene1945	0	0	0	WP_095523188.1	hypothetical_protein
gene1946	5.75942	5.72265	0	WP_095523189.1	DUF1320_domain-containing_protein
gene1947	0	4.29621	0	WP_095523190.1	hypothetical_protein
gene1948	0	0	0	WP_095523191.1	hypothetical_protein
gene1949	0	3.78729	0	WP_095523192.1	hypothetical_protein
gene1950	0	4.55029	0	WP_095523193.1	hypothetical_protein
gene1951	2.91456	3.73949	0	WP_095523194.1	hypothetical_protein
gene1952	4.04876	0	0	WP_095523195.1	hypothetical_protein
gene1953	3.96039	2.8339	0	WP_095523196.1	DUF2163_domain-containing_protein
gene1954	6.12309	0	0	WP_095523197.1	hypothetical_protein
gene1955	0	0	0	WP_095523198.1	hypothetical_protein
gene1956	5.48371	3.99428	0	WP_095523199.1	VWA_domain-containing_protein
gene1957	6.07489	0	0	WP_095523200.1	rhomboid_family_intramembrane_serine_protease
gene1958	0	0	0	WP_095523201.1	Com_family_DNA-binding_transcriptional_regulator
gene1959	6.51869	4.36107	6.31783	WP_095523202.1	site-specific_DNA-methyltransferase	K00571	site-specific DNA-methyltransferase (adenine-specific) [EC:2.1.1.72]
gene1960	5.60832	5.33104	0	WP_095523203.1	hypothetical_protein
gene1961	6.25644	6.3408	0	WP_095523204.1	DNA-binding_response_regulator
gene1962	4.79615	4.42044	6.20091	WP_095523205.1	HlyD_family_type_I_secretion_periplasmic_adaptor_subunit	K12542	membrane fusion protein, adhesin transport system
gene1963	4.10406	4.09198	6.06674	WP_095523206.1	type_I_secretion_system_permease/ATPase	K12541	ATP-binding cassette, subfamily C, bacterial LapB
gene1964	0	0	0	WP_095523207.1	hypothetical_protein
gene1965	0	0	7.11277	WP_095523208.1	hypothetical_protein
gene1966	3.52314	4.85732	0	WP_095523209.1	GMC_family_oxidoreductase
gene1967	0	5.32793	0	WP_095523236.1	cytochrome_C
gene1968	8.3248	6.94083	7.72781	WP_095523210.1	MFS_transporter
gene1969	6.9814	8.15005	8.31229	WP_095523211.1	hypothetical_protein
gene1970	4.26604	5.66836	0	WP_095523212.1	ATP-dependent_DNA_helicase_Rep	K03656	ATP-dependent DNA helicase Rep [EC:3.6.4.12]
gene1971	6.76982	5.38945	0	WP_095523213.1	lipid_A_export_permease/ATP-binding_protein_MsbA	K11085	ATP-binding cassette, subfamily B, bacterial MsbA [EC:3.6.3.-]
gene1972	8.09594	7.7315	8.77541	WP_095523214.1	phosphoserine_transaminase	K00831	phosphoserine aminotransferase [EC:2.6.1.52]
gene1973	0	3.33771	0	WP_095523215.1	carbohydrate-binding_domain-containing_protein
gene1974	0	0	0	WP_095523216.1	hypothetical_protein
gene1975	5.58846	4.09677	0	WP_095523217.1	methyl-accepting_chemotaxis_protein	K03406	methyl-accepting chemotaxis protein
gene1976	5.94314	0	0	WP_095523218.1	glycerophosphodiester_phosphodiesterase	K01126	glycerophosphoryl diester phosphodiesterase [EC:3.1.4.46]
gene1977	6.38509	6.66297	0	WP_095523219.1	2-hydroxyacid_dehydrogenase	K03778	D-lactate dehydrogenase [EC:1.1.1.28]
gene1978	7.06023	6.76421	6.15205	WP_095523237.1	orotidine-5'-phosphate_decarboxylase	K01591	orotidine-5'-phosphate decarboxylase [EC:4.1.1.23]
gene1979	7.90787	0	0	WP_095523220.1	hypothetical_protein
gene1980	5.99699	0	0	WP_095523221.1	hypothetical_protein
gene1981	4.59136	4.28811	0	WP_095523222.1	MFS_transporter
gene1982	7.77162	8.42892	7.63246	WP_095523223.1	VOC_family_protein
gene1983	0	7.03584	0	WP_095523224.1	hypothetical_protein
gene1984	0	4.96686	0	WP_095523225.1	pectate_lyase	K01728	pectate lyase [EC:4.2.2.2]
gene1985	6.49809	6.44455	5.2945	WP_095523226.1	magnesium_and_cobalt_transport_protein_CorA	K03284	magnesium transporter
gene1986	5.0048	5.20542	0	WP_095523227.1	monofunctional_biosynthetic_peptidoglycan_transglycosylase	K03814	monofunctional glycosyltransferase [EC:2.4.1.129]
gene1987	7.36408	7.26065	7.49303	WP_095523228.1	DUF4914_domain-containing_protein
gene1988	5.79077	5.94423	6.05961	WP_095523229.1	diphosphate--fructose-6-phosphate_1-phosphotransferase	K00895	diphosphate-dependent phosphofructokinase [EC:2.7.1.90]
gene1989	4.06551	4.85881	0	WP_095523230.1	hypothetical_protein
gene1990	7.49124	7.2017	8.36907	WP_095523238.1	bifunctional_phosphoserine_phosphatase/homoserine_phosphotransferase_ThrH	K02203	phosphoserine / homoserine phosphotransferase [EC:3.1.3.3 2.7.1.39]
gene1991	0	7.3639	0	WP_095523231.1	5-carboxymethyl-2-hydroxymuconate_isomerase	K01826	5-carboxymethyl-2-hydroxymuconate isomerase [EC:5.3.3.10]
gene1992	6.63333	6.17439	7.22677	WP_095523232.1	formyltetrahydrofolate_deformylase	K01433	formyltetrahydrofolate deformylase [EC:3.5.1.10]
gene1993	0	0	0		hypothetical_protein
gene1994	8.04078	4.87316	8.17607	WP_095525318.1	hypothetical_protein	K07000	uncharacterized protein
gene1995	8.50912	7.29143	8.88931	WP_095525319.1	response_regulator
gene1996	8.03638	6.75471	5.96093	WP_095525320.1	redox-regulated_ATPase_YchF	K06942	ribosome-binding ATPase
gene1997	6.00255	7.20558	6.13175	WP_095525321.1	tRNA_dihydrouridine(20/20a)_synthase_DusA	K05539	tRNA-dihydrouridine synthase A [EC:1.-.-.-]
gene1998	7.78895	7.56178	9.2975	WP_095525322.1	outer_membrane_protein_assembly_factor_BamE
gene1999	5.55776	5.67694	0	WP_095525323.1	LysR_family_transcriptional_regulator
gene2000	5.93326	5.61216	6.63769	WP_095525324.1	anaerobic_ribonucleoside-triphosphate_reductase_activating_protein
gene2001	0	0	0		tRNA-Leu
gene2002	9.536	9.95516	9.55589	WP_095525325.1	GTPase
[truncated: 1,529 more rows]

## Sheet: Supplementary_Table1B
Table S1. b) Expression levels of Dactylopiibacterium (CAZyme) genes in the different insect tissues
GeneID	Expression Level Gut (Log2TPM)	Expression Level Hemolymph (Log2TPM)	Expression Level Ovary (Log2TPM)	ProteinID	Annotation	CAZyme
gene7	4.77189	6.91125	0	WP_095525908.1	hypothetical_protein	GT21
gene17	7.04089	6.57561	7.92448	WP_095525917.1	alpha/beta_hydrolase	CE1
gene24	5.90929	0	0	WP_095525924.1	hypothetical_protein	GT4
gene59	7.92279	7.27718	6.72356	WP_095523418.1	glycosyltransferase	GT2
gene110	0	0	0	WP_095523478.1	esterase_family_protein	CE1
gene147	8.31491	7.44427	8.13319	WP_095525953.1	penicillin-binding_protein_1A	GT51
gene214	9.69879	10.0189	9.55703	WP_095522914.1	LysM_domain-containing_protein	CBM50
gene278	7.53509	8.31207	8.76408	WP_095522970.1	UDP-3-O-acyl-N-acetylglucosamine_deacetylase	CE11
gene332	5.44339	6.11756	0	WP_095525991.1	dienelactone_hydrolase_family_protein	CE10
gene337	6.49969	5.95737	0	WP_095525996.1	hypothetical_protein	PL1
gene380	7.73401	8.81398	7.38319	WP_095524671.1	gfo/Idh/MocA_family_oxidoreductase	GH109
gene387	6.18124	6.76412	7.5639	WP_095526002.1	phospholipid_carrier-dependent_glycosyltransferase	GT39
gene459	4.83053	4.25121	0	WP_095523033.1	hypothetical_protein	PL7
gene461	4.13203	3.14513	0	WP_095523113.1	chondroitin_lyase	PL17
gene462	3.16564	4.62877	0	WP_095523035.1	chondroitin_lyase	PL17
gene468	6.68117	4.94017	0	WP_095523039.1	hypothetical_protein	PL5
gene495	5.10894	4.9664	6.47989	WP_095523057.1	hypothetical_protein	CBM66
gene587	4.9528	0	0	WP_095523496.1	hypothetical_protein	PL22
gene633	3.98185	6.47157	0	WP_095523530.1	murein_transglycosylase	GH102
gene649	8.01582	8.77941	7.52497	WP_095523544.1	pectate_lyase	PL2
gene904	6.39472	0	0	WP_095526050.1	hypothetical_protein	PL12
gene908	9.98331	10.4674	10.057	WP_095526054.1	PbsX_family_transcriptional_regulator	PL1_6
gene929	5.94704	5.7136	0	WP_095524829.1	lytic_murein_transglycosylase_B	GH103
gene939	6.08654	5.8766	0	WP_095524839.1	oligopeptidase_B	CE10
gene978	4.19088	5.5157	6.51549	WP_095523668.1	acyl-CoA_thioesterase	CE8
gene1094	6.71585	6.12873	8.4372	WP_095526077.1	hypothetical_protein	GT2
gene1118	5.93066	5.9342	0	WP_095523726.1	glycosyltransferase_family_9_protein	GT9
gene1120	6.88321	5.90143	6.68986	WP_095523728.1	hypothetical_protein	GT9
gene1124	5.01108	3.7148	0	WP_095523732.1	glycosyltransferase_family_1_protein	GT4
gene1131	5.7242	0	0	WP_095523737.1	polysaccharide_deacetylase_family_protein	CE4
gene1150	7.41428	6.61402	7.70233	WP_095523755.1	catalase/peroxidase_HPI	AA2
gene1152	4.09029	4.64731	0	WP_095523757.1	alpha/beta_hydrolase	CE10
gene1161	7.8912	7.94917	8.16655	WP_095523765.1	pectin_esterase	CE8
gene1221	0	3.73949	0	WP_095523863.1	flagellar_assembly_peptidoglycan_hydrolase_FlgJ	GH73
gene1257	7.41027	6.63986	7.49295	WP_095523867.1	gfo/Idh/MocA_family_oxidoreductase	GH109
gene1281	7.73688	7.95702	7.83226	WP_095524900.1	glycoside_hydrolase_family_15_protein	GH15
gene1282	5.64068	4.78363	4.46771	WP_095524901.1	trehalose-6-phosphate_synthase	GT20
gene1307	0	0	0	WP_095524926.1	allantoinase_PuuE	CE4
gene1476	9.4706	8.75731	8.86177	WP_095525070.1	LysM_peptidoglycan-binding_domain-containing_protein	CBM50
gene1520	6.18976	7.74499	7.82685	WP_095525113.1	lytic_transglycosylase	GH23
gene1521	6.82922	6.04177	0	WP_095525114.1	hypothetical_protein	PL3_1
gene1522	4.32481	4.67469	0	WP_095525115.1	hypothetical_protein	GH74
gene1523	5.81096	3.6997	0	WP_095525116.1	hypothetical_protein	GH74
gene1530	7.16595	6.8271	7.05666	WP_095525122.1	pectate_lyase	PL10
gene1555	0	1.90945	0	WP_095523875.1	DUF4962_domain-containing_protein	PL15
gene1604	4.79891	5.40928	6.15205	WP_095523916.1	hypothetical_protein	GT51
gene1608	7.55405	7.86478	7.70775	WP_095523928.1	pectate_lyase	PL9
gene1642	9.91609	8.48343	10.2656	WP_095525165.1	Tol-Pal_system_beta_propeller_repeat_protein_TolB	PL22_1
gene1716	6.2502	7.07824	0	WP_095525231.1	flagellar_assembly_peptidoglycan_hydrolase_FlgJ	GH73
gene1736	6.17984	5.93883	7.53452	WP_095525249.1	lipid-A-disaccharide_synthase	GT19
gene1823	7.55893	7.71704	8.32397	WP_095525267.1	polysaccharide_deacetylase	CE4
gene1840	5.01316	6.84021	0	WP_095525284.1	hypothetical_protein	PL1
gene1895	9.2103	7.59862	0	WP_095523143.1	hypothetical_protein	CBM6
gene1918	0	2.29376	0	WP_095523165.1	hypothetical_protein	CE12
gene1966	3.52314	4.85732	0	WP_095523209.1	GMC_family_oxidoreductase	AA3
gene1984	0	4.96686	0	WP_095523225.1	pectate_lyase	PL1_3
gene1986	5.0048	5.20542	0	WP_095523227.1	monofunctional_biosynthetic_peptidoglycan_transglycosylase	GT51
gene2023	4.83895	0	0	WP_095525342.1	glycosyltransferase_family_2_protein	GT2
gene2062	6.98925	6.97304	6.4201	WP_095525382.1	S-formylglutathione_hydrolase	CE1
gene2064	5.70957	4.77733	0	WP_095525384.1	hypothetical_protein	PL22
gene2065	5.08591	5.54308	6.47021	WP_095525385.1	hypothetical_protein	PL3
gene2172	6.86909	6.22548	7.61753	WP_095525472.1	lytic_transglycosylase_domain-containing_protein	GH23
gene2192	9.68642	8.84951	9.70262	WP_095525489.1	lytic_transglycosylase_domain-containing_protein	GH23
gene2229	7.81994	7.68133	6.95822	WP_095525522.1	hypothetical_protein	GT30
gene2232	7.18597	6.77773	6.10797	WP_095525525.1	hypothetical_protein	GH51
gene2233	0	3.60684	5.55766	WP_095525526.1	hypothetical_protein	GT4
gene2234	4.17978	3.91711	0	WP_095525527.1	hypothetical_protein	GT4
gene2235	0	4.37504	0	WP_095525528.1	glycosyl_transferase	GT4
gene2237	4.22831	0	0	WP_095525530.1	glycosyltransferase_family_1_protein	GT4
gene2253	8.39378	8.8702	8.40297	WP_095524004.1	hypothetical_protein	CE12
gene2255	6.45258	7.32042	7.24	WP_095524006.1	flavodoxin_family_protein	AA6
gene2273	6.85599	5.68211	0	WP_095524020.1	arylesterase	CE3
gene2283	7.79394	6.56428	7.30396	WP_095524027.1	transglycosylase	GH23
gene2296	8.26651	8.65569	9.4114	WP_095524053.1	pectate_lyase	PL10
gene2311	5.66695	4.35215	5.37666	WP_095525536.1	glycosyltransferase_family_39_protein	GT83
gene2312	5.31578	5.79753	0	WP_095525537.1	phospholipid_carrier-dependent_glycosyltransferase	GT83
gene2331	4.96085	4.62916	0	WP_095525555.1	hypothetical_protein	CE5
gene2389	4.47746	5.25235	0	WP_095525616.1	gfo/Idh/MocA_family_oxidoreductase	GH109
gene2436	6.8734	7.31207	5.68004	WP_095524072.1	alpha/beta_hydrolase	CE10
gene2453	4.74989	5.45932	5.19993	WP_095524085.1	FAD-binding_oxidoreductase	AA4
gene2469	9.01711	7.5711	8.43271	WP_095524110.1	arylesterase	CE3
gene2596	0	2.30159	0	WP_095524212.1	exo-poly-alpha-D-galacturonosidase	GH28
gene2600	0	0	6.50742	WP_095524186.1	esterase	CE10
gene2634	9.64511	8.69978	9.74073	WP_095524220.1	glucans_biosynthesis_glucosyltransferase_MdoH	GT2
gene2642	9.31678	9.55211	8.85589	WP_095524227.1	acyl-CoA_thioesterase	CE8
gene2645	6.14792	5.79242	0	WP_095524230.1	elongation_factor_P_maturation_arginine_rhamnosyltransferase_EarP	GT104
gene2689	12.1632	12.4437	12.1005	WP_095524274.1	hypothetical_protein	CE8
gene2711	8.52093	8.59645	8.38115	WP_095524308.1	exo-poly-galacturonase_signal_peptide_protein	GH28
gene2726	4.27252	4.47097	5.72492	WP_095524306.1	beta-N-acetylhexosaminidase	GH3
gene2733	6.25971	4.53978	0	WP_095523243.1	alpha/beta_hydrolase	CE1
gene2776	6.3799	4.85333	0	WP_095523278.1	S9_family_peptidase	CE1
gene2788	8.95889	9.49263	8.96148	WP_095523289.1	LysM_peptidoglycan-binding_domain-containing_protein	CBM50
gene2860	0	4.89336	0	WP_095524364.1	lysozyme	GH24
gene2904	6.31729	5.52836	5.72982	WP_095524373.1	hypothetical_protein	GH74
gene2998	4.98687	0	0	WP_095524455.1	glycosyl_hydrolase	GH3
gene3024	6.62083	6.61127	0	WP_095525715.1	lipopolysaccharide_heptosyltransferase_II	GT9
gene3034	7.03317	5.67535	0	WP_095525713.1	hypothetical_protein	GT83
gene3066	6.33801	6.26184	0	WP_095525745.1	hypothetical_protein	CE1
gene3116	9.33712	9.98961	9.93282	WP_095523346.1	pectate_lyase	PL1_3
gene3124	6.7743	6.29278	7.28371	WP_095523395.1	hydrolase	CE7
gene3125	6.91333	6.0617	0	WP_095523354.1	hypothetical_protein	CE12
gene3131	9.7798	9.6969	8.97532	WP_095523360.1	DUF4038_domain-containing_protein	GH140
gene3138	6.3914	6.26335	5.58035	WP_095523367.1	hypothetical_protein	PL11
gene3141	5.80366	4.849	5.52638	WP_095523370.1	glycoside_hydrolase	GH28
gene3147	6.59966	5.19941	5.66534	WP_095523376.1	hydrolase	CE7
gene3213	5.78153	4.60664	6.55198	WP_095525807.1	hypothetical_protein	CE1
gene3222	6.55868	5.72565	8.31069	WP_095525805.1	glycoside_hydrolase_family_24	GH24
gene3231	8.33718	8.85577	6.42077	WP_095525814.1	pectate_lyase	PL3_5
gene3234	6.67779	5.61412	6.43907	WP_095525817.1	hypothetical_protein	GH74
gene3235	6.75818	6.97273	6.78202	WP_095525818.1	hypothetical_protein	GH74
gene3244	7.1823	7.08944	8.2151	WP_095525827.1	glycosyltransferase_family_2_protein	GT2
gene3245	4.43207	6.01852	0	WP_095525828.1	lipopolysaccharide_heptosyltransferase_I	GT9
gene3246	3.9997	5.6243	5.3837	WP_095525829.1	3-deoxy-D-manno-octulosonic_acid_transferase	GT30
gene3267	7.37949	6.82354	6.57531	WP_095525847.1	putative_lipopolysaccharide_heptosyltransferase_III	GT9
gene3268	5.71388	5.86262	6.70492	WP_095525856.1	glycosyltransferase_family_1_protein	GT4
gene3269	5.78049	4.36737	6.52455	WP_095525848.1	glycosyltransferase_family_1_protein	GT4
gene3270	5.82154	5.18679	0	WP_095525849.1	heptosyltransferase	GT9
gene3278	5.46706	5.59892	0	WP_095525857.1	hypothetical_protein	CE8
gene3287	5.89191	6.12467	5.70975	WP_095525862.1	gfo/Idh/MocA_family_oxidoreductase	GH109
gene3293	5.39048	5.81677	6.00128	WP_095524461.1	hypothetical_protein	GH5
gene3304	4.07924	1.51602	0	WP_095524470.1	right-handed_parallel_beta-helix_repeat-containing_protein	PL9
gene3325	0	0	0	WP_095524489.1	hypothetical_protein	CBM32
gene3362	7.82822	8.97279	8.52569	WP_095524518.1	undecaprenyldiphospho-muramoylpentapeptide_beta-N-acetylglucosaminyltransferase	GT28
gene3379	7.15056	4.98048	8.186	WP_095524532.1	glycosyltransferase	GT2
gene3381	5.17646	5.56935	0	WP_095524534.1	glycosyltransferase_family_1_protein	GT4
gene3382	4.80941	6.48446	0	WP_095524535.1	hypothetical_protein	GT2
gene3494	4.32481	4.71699	6.66244	WP_095524610.1	pectate_lyase	PL3_5
gene3511	5.0387	5.2459	0	WP_095524627.1	glycosyltransferase	GT4
gene3512	4.82528	3.16511	4.2193	WP_095524628.1	hypothetical_protein	GT4
gene3513	4.10518	3.05311	0	WP_095524629.1	hypothetical_protein	GT4
