# Supplementary material for: Metatranscriptomic Analysis of the Bacterial Symbiont Dactylopiibacterium carminicum from the Carmine Cochineal Dactylopius coccus (Hemiptera: Coccoidea: Dactylopiidae)
Source: Life (Basel). 2019 Jan 3;9(1):4. doi: 10.3390/life9010004 (PMC6463064; doi:10.3390/life9010004)
Supplement: Supplementary file 1 [file life-09-00004-s001.zip › supplementary_files-revise/Table_S2_NOISeq.xlsx]

## Sheet: Hemolymph up-regulated
			Table S2. Genes differentially expressed with NOISeq analysis
ID	GenID	Gut_mean	HM_mean	theta	prob	log2FC	Protein_ID	Gene	COG	Function code
cds2304	gene2341	0.896563	8.15753	-1.43236	0.99162	-3.18566	WP_095525565.1	hypothetical protein	none	none
cds1831	gene1858	0.896563	5.14752	-1.04594	0.975561	-2.5214	WP_095525317.1	ribose 5-phosphate isomerase A	COG0120	G
cds591	gene606	1.20678	6.70671	-0.924801	0.98084	-2.47445	WP_095523550.1	phosphate starvation-inducible protein PhoH	COG1702	T
cds2300	gene2337	1.50512	8.03362	-1.19213	0.990189	-2.41617	WP_095525561.1	hypothetical protein	none	none
cds2706	gene2746	0.896563	4.72721	-1.15519	0.991918	-2.39851	WP_095523253.1	glucokinase	COG0837	G
cds28	gene28	0.896563	4.62958	-0.986669	0.974256	-2.36841	WP_095525928.1	NAD+ synthase	COG0171	H
cds1725	gene1752	1.18457	5.88572	-1.26331	0.982703	-2.31286	WP_095523935.1	segregation/condensation protein A	COG1354	L
cds237	gene243	1.48291	6.52675	-1.20579	0.98882	-2.13793	WP_095522941.1	septum formation inhibitor Maf	COG0424	Q
cds2321	gene2358	1.48291	6.42923	-1.21408	0.987953	-2.11621	WP_095525579.1	biopolymer transporter ExbD	COG0848	U
cds466	gene479	1.48291	6.42923	-1.21408	0.987953	-2.11621	WP_095523049.1	hypothetical protein	COG2200	T
cds2995	gene3037	0.896563	3.83486	-0.838109	0.976932	-2.0967	WP_095525717.1	thioredoxin	none	none
cds379	gene389	1.19491	5.07593	-0.947068	0.978086	-2.08677	WP_095526004.1	hypothetical protein	none	none
cds2856	gene2898	0.896563	3.79387	-1.11913	0.988437	-2.08119	WP_095524367.1	bifunctional [glutamate--ammonia ligase]-adenylyl-L-tyrosine phosphorylase/[glutamate--ammonia-ligase] adenylyltransferase	COG1391	O
cds1937	gene1967	0.896563	3.75276	-0.849024	0.979476	-2.06548	WP_095523236.1	cytochrome C	COG2010	C
cds658	gene673	1.50512	6.23455	-1.03004	0.973923	-2.05041	WP_095524731.1	GNAT family N-acetyltransferase	none	none
cds3227	gene3271	2.36913	9.48479	-1.22161	0.987165	-2.00126	WP_095525850.1	lipid hydroperoxide peroxidase	COG2077	O
yccS	gene2195	1.20678	4.70117	-0.824279	0.973274	-1.96186	WP_095525492.1	TIGR01666 family membrane protein	COG1289	S
cds3027	gene3069	2.11521	8.17236	-1.01624	0.97329	-1.94995	WP_095525748.1	cytochrome c5 family protein	COG3245	C
cds3269	gene3314	2.11521	8.13148	-0.999099	0.97353	-1.94272	WP_095524479.1	hypothetical protein	COG2984	R
cds3131	gene3174	1.19491	4.5887	-0.9553	0.977157	-1.94119	WP_095525765.1	tRNA adenosine(34) deaminase TadA	COG0590	J
cds2219	gene2256	0.896563	3.40416	-0.739391	0.953156	-1.92482	WP_095524048.1	AraC family transcriptional regulator	COG2207	K
cds2460	gene2498	1.18457	4.47601	-0.837039	0.976662	-1.91785	WP_095524156.1	outer membrane lipoprotein carrier protein LolA	COG2834	M
cds618	gene633	1.49478	5.48105	-0.802934	0.967405	-1.87452	WP_095523530.1	murein transglycosylase	COG2821	M
cds276	gene284	3.56251	12.7765	-1.16407	0.991928	-1.84252	WP_095523014.1	acetyl-CoA carboxylase carboxyl transferase subunit alpha	COG0825	I
cds639	gene654	1.50512	5.27084	-0.792269	0.964609	-1.80815	WP_095524713.1	hypothetical protein	none	none
xerC	gene2582	1.49478	5.22939	-0.787885	0.963506	-1.80671	WP_095524174.1	tyrosine recombinase XerC	COG4973	L
ccmI	gene727	1.18457	4.14259	-0.893662	0.983671	-1.80617	WP_095523581.1	c-type cytochrome biogenesis protein CcmI	COG4235	C
cds2305	gene2342	4.13852	14.3509	-1.1548	0.991909	-1.79395	WP_095525566.1	hypothetical protein	none	none
cds1601	gene1626	2.94514	10.167	-1.01199	0.97325	-1.78749	WP_095525150.1	ribonuclease PH	COG0689	J
cds941	gene962	1.48291	5.07581	-0.860137	0.981562	-1.77521	WP_095523652.1	IS110 family transposase	COG3547	X
cds7	gene7	2.07079	7.08545	-0.949409	0.977815	-1.77468	WP_095525908.1	hypothetical protein	COG1215	N
cds2638	gene2678	1.19491	4.08618	-0.861087	0.981711	-1.77386	WP_095524264.1	hypothetical protein	none	none
cds3229	gene3273	1.50512	5.13199	-0.823167	0.972968	-1.76964	WP_095525852.1	aromatic amino acid transporter AroP	COG1113	E
cds2322	gene2359	1.79159	6.08051	-0.792927	0.964777	-1.76295	WP_095525580.1	tetraacyldisaccharide 4'-kinase	COG1663	M
cds585	gene600	1.20678	4.08607	-0.72287	0.950229	-1.75955	WP_095523506.1	hypothetical protein	none	none
cds1230	gene1251	1.19491	4.03001	-0.75618	0.956372	-1.75388	WP_095523864.1	aldo/keto reductase	COG0667	R
cds1877	gene1907	0.896563	2.99915	-0.780135	0.961625	-1.74208	WP_095523154.1	FMN-dependent NADH-azoreductase	COG1182	C
cds1428	gene1450	0.896563	2.99915	-0.780135	0.961625	-1.74208	WP_095525050.1	Co2+/Mg2+ efflux protein ApaG	COG2967	P
cds2271	gene2308	1.76058	5.74721	-0.734566	0.952288	-1.70681	WP_095525551.1	DNA mismatch repair protein MutS	none	none
glyA	gene1830	6.62024	21.5071	-1.37655	0.9845	-1.69986	WP_095525271.1	serine hydroxymethyltransferase	COG0112	E
cds1781	gene1808	1.79313	5.8035	-0.783517	0.962435	-1.69445	WP_095523987.1	peptide chain release factor 2	COG1186	J
cds3012	gene3054	2.36913	7.39282	-0.89324	0.983685	-1.64177	WP_095525733.1	2-alkenal reductase	COG0265	O
cds1315	gene1336	0.896563	2.78905	-0.749303	0.955012	-1.6373	WP_095524953.1	hypothetical protein	COG0715	P
ybgC	gene1638	2.36913	7.32158	-0.885767	0.983766	-1.6278	WP_095525161.1	tol-pal system-associated acyl-CoA thioesterase	COG0824	I
cds2281	gene2318	3.01024	9.27469	-1.10398	0.985774	-1.62342	WP_095525542.1	cell shape determination protein CcmA	COG1664	Z
cds1034	gene1055	2.65561	8.13125	-0.933733	0.979715	-1.61444	WP_095524865.1	GNAT family N-acetyltransferase	none	none
cds2674	gene2714	1.49478	4.49119	-0.856366	0.98092	-1.58716		NADP-specific glutamate dehydrogenase	none	none
leuD	gene2791	2.96582	8.82869	-1.04476	0.97541	-1.57377	WP_095523292.1	3-isopropylmalate dehydratase small subunit	COG0066	E
aspA	gene1721	2.65561	7.78254	-0.845353	0.978666	-1.5512	WP_095525235.1	aspartate ammonia-lyase	COG1027	E
cds512	gene525	6.59956	19.1645	-1.27595	0.981348	-1.53799	WP_095523080.1	hypothetical protein	none	none
cds1940	gene1970	1.49478	4.3375	-0.797435	0.965945	-1.53693	WP_095523212.1	ATP-dependent DNA helicase Rep	COG0210	L
cds1983	gene2015	5.95232	17.17	-1.2019	0.989222	-1.52837	WP_095525335.1	hypothetical protein	none	none
cds1039	gene1060	2.38981	6.87512	-0.750554	0.955255	-1.52449	WP_095524870.1	chromosome partitioning protein	COG1192	N
cds1373	gene1395	3.27298	9.33087	-0.761297	0.957425	-1.51141	WP_095524998.1	DNA-binding response regulator	COG2197	T
cds2178	gene2215	1.50512	4.23999	-0.807173	0.968553	-1.49418	WP_095525509.1	recombination protein RecR	COG0353	L
cds411	gene421	2.98956	8.2137	-0.835938	0.976382	-1.4581	WP_095524694.1	phosphate acyltransferase	COG0416	I
cds1858	gene1888	2.98956	8.14655	-0.797774	0.966034	-1.44625	WP_095523136.1	peroxiredoxin	COG1225	O
cds938	gene959	1.79313	4.83979	-0.905305	0.982969	-1.43247	WP_095523649.1	hypothetical protein	COG2361	S
cds2072	gene2107	13.0536	35.1086	-1.24245	0.984991	-1.42738	WP_095525420.1	hypothetical protein	none	none
pstA	gene3516	2.05892	5.53711	-0.735762	0.952502	-1.42725	WP_095524632.1	phosphate ABC transporter%2C permease protein PstA	COG0581	P
cds836	gene856	3.80763	10.2232	-0.843647	0.978273	-1.42489	WP_095526041.1	sigma-54-dependent Fis family transcriptional regulator	COG2204	T
cds2275	gene2312	1.79313	4.78362	-0.773312	0.960044	-1.41563	WP_095525537.1	glycosyl transferase family 39	COG1807	M
cds2174	gene2210	2.36913	6.27543	-0.759655	0.957083	-1.40535	WP_095525505.1	alkaline phosphatase	COG1785	P
cds1482	gene1506	2.41355	6.38801	-0.752474	0.955631	-1.40421	WP_095525097.1	hypothetical protein	COG3149	U
cds2303	gene2340	7.0806	18.2009	-1.05453	0.976773	-1.36207	WP_095525564.1	hypothetical protein	none	none
cds976	gene997	4.85085	12.4125	-0.855024	0.980675	-1.35548	WP_095523686.1	histidine kinase	COG2208	T
cds3172	gene3215	7.72477	19.7641	-1.22604	0.986705	-1.35532	WP_095525799.1	lysine decarboxylase	COG1982	E
cds2251	gene2288	7.08673	17.7545	-1.03632	0.974463	-1.325	WP_095524031.1	efflux transporter periplasmic adaptor subunit	COG0845	V
ppx	gene2934	3.60999	8.77228	-0.803889	0.967662	-1.28096	WP_095524398.1	exopolyphosphatase	COG0248	T
cds3187	gene3231	6.57582	15.9551	-1.25364	0.983778	-1.27878	WP_095525814.1	pectate lyase	none	none
cds2923	gene2965	8.92121	21.631	-1.32693	0.97989	-1.27779	WP_095524411.1	type II secretion system protein F	COG1459	U
cds2117	gene2152	4.71453	11.3821	-0.723291	0.950304	-1.27158		LysR family transcriptional regulator	none	none
cds2438	gene2476	10.1207	24.3681	-1.10371	0.985723	-1.26768	WP_095524105.1	undecaprenyl-phosphate glucose phosphotransferase	COG2148	M
iscA	gene1439	4.22736	10.0132	-0.780752	0.961772	-1.24408	WP_095525046.1	iron-sulfur cluster assembly protein IscA	COG0316	O
cds1496	gene1520	5.95539	14.0731	-0.971145	0.975553	-1.24068	WP_095525113.1	lytic transglycosylase	COG0741	M
cds2756	gene2797	7.74545	17.9495	-1.11716	0.988115	-1.21252	WP_095523297.1	cupin	COG1917	R
cds2414	gene2452	11.9077	25.8601	-1.14371	0.991389	-1.11883	WP_095524084.1	30S ribosomal protein S6	COG0360	J
phoU	gene1857	4.13852	8.92597	-0.722321	0.950133	-1.10889	WP_095525298.1	phosphate transport system regulatory protein PhoU	COG0704	P
cds3298	gene3345	12.6614	27.2398	-1.07192	0.979699	-1.10528	WP_095524506.1	aspartate kinase	COG0527	E
cds2873	gene2915	10.097	21.6463	-1.04694	0.975691	-1.1002	WP_095524381.1	amino acid ABC transporter substrate-binding protein	COG0834	E
gshA	gene1115	5.93165	12.7048	-0.853652	0.980415	-1.09887	WP_095523725.1	glutamate--cysteine ligase	none	none
rpmG	gene2428	7.1074	15.0214	-0.745895	0.954361	-1.07963	WP_095524064.1	50S ribosomal protein L33	COG0267	J
cds231	gene237	12.4125	26.2197	-0.959603	0.976697	-1.07886	WP_095522935.1	hypothetical protein	COG1716	T
cds348	gene358	6.51072	13.7247	-0.789066	0.9638	-1.07588	WP_095524651.1	hypothetical protein	COG2207	K
phaR	gene2456	5.37938	11.269	-0.945908	0.978222	-1.06685	WP_095524088.1	polyhydroxyalkanoate synthesis repressor PhaR	COG5394	T
cds2230	gene2267	8.43404	17.5748	-0.873652	0.983211	-1.05921	WP_095524050.1	hypothetical protein	COG2873	E
cds1859	gene1889	9.49722	19.7081	-1.01119	0.973251	-1.05321	WP_095523137.1	peptidylprolyl isomerase	COG1047	O
hisA	gene1779	6.52833	13.5296	-0.750673	0.955278	-1.05134	WP_095523959.1	1-(5-phosphoribosyl)-5-[(5-phosphoribosylamino)methylideneamino]imidazole-4-carboxamide isomerase	COG0106	E
cds270	gene278	5.99981	12.3711	-0.816724	0.971187	-1.04399	WP_095522970.1	UDP-3-O-[3-hydroxymyristoyl] N-acetylglucosamine deacetylase	COG0774	M
cds2403	gene2440	9.00699	18.4219	-0.791353	0.964376	-1.0323	WP_095524075.1	hypothetical protein	COG1253	R
cds412	gene422	8.96563	18.0207	-0.858521	0.981297	-1.00718	WP_095524695.1	50S ribosomal protein L32	COG0333	J

## Sheet: Gut up-regulated
			Table S2. Genes differentially expressed with NOISeq analysis
ID	GenID	Gut_mean	HM_mean	theta	prob	log2FC	Protein_ID	Gene	COG	Function code
cds2040	gene2074	8.98631	0.522962	2.24774	1	4.10295	WP_095525391.1	hypothetical protein	none	none
cds1002	gene1023	5.97607	0.522962	1.85514	0.964406	3.51442	WP_095523710.1	aminoacetone oxidase family FAD-binding enzyme	COG2081	R
cds1605	gene1630	9.32566	0.822865	1.21932	0.981557	3.50248	WP_095525172.1	short-chain dehydrogenase	COG0300	R
cds3406	gene3458	5.86961	0.648564	1.19926	0.978931	3.17794	WP_095525875.1	LysR family transcriptional regulator	COG0583	K
cds109	gene109	9.65116	1.17147	1.44102	0.963293	3.04238	WP_095523466.1	hypothetical protein	COG2382	P
cds2849	gene2891	12.6913	1.56894	1.3554	0.966459	3.01597	WP_095525673.1	hypothetical protein	none	none
cds1791	gene1818	6.52527	0.822865	1.20444	0.979581	2.98731	WP_095525264.1	chemotaxis protein CheA	COG0643	N
cds2608	gene2648	9.60674	1.37403	1.46825	0.971773	2.80563	WP_095524233.1	hypothetical protein	none	none
cds1837	gene1864	4.40431	0.648564	1.13232	0.974153	2.7636	WP_095525304.1	hypothetical protein	COG2199	T
cds764	gene779	4.13852	0.648564	1.22261	0.982015	2.67379	WP_095523625.1	pilus assembly protein	COG3419	N
cds1019	gene1040	6.59649	1.04587	1.17692	0.976381	2.657	WP_095524852.1	hypothetical protein	COG3895	M
cds384	gene394	16.0876	2.65055	1.50384	0.979736	2.60159	WP_095526008.1	excinuclease ABC subunit A	COG3549	V
cds517	gene530	3.88766	0.648564	1.06576	0.979944	2.58358	WP_095523085.1	cobalamin biosynthesis protein CobW	COG0523	R
cds490	gene503	4.89527	0.822865	0.901673	0.967106	2.57266	WP_095523064.1	multidrug transporter subunit MdtA	COG0845	V
cds1256	gene1277	7.70103	1.29713	1.33569	0.973933	2.56973	WP_095524897.1	SAM-dependent methyltransferase	COG2230	I
cds2716	gene2756	6.00287	1.04592	1.12497	0.974371	2.52087	WP_095523260.1	hypothetical protein	none	none
cds2430	gene2468	14.2738	2.53797	1.47747	0.974711	2.49162	WP_095524098.1	ABC transporter	COG4181	Q
cds2775	gene2817	3.60999	0.648564	1.0898	0.977395	2.47668	WP_095524316.1	hypothetical protein	none	none
cds805	gene825	4.76201	0.871623	1.04104	0.980679	2.4498	WP_095524767.1	TonB-dependent receptor	COG4771	P
cds544	gene558	4.75589	0.871623	0.95169	0.969482	2.44794	WP_095523125.1	23S rRNA (cytidine(2498)-2'-O)-methyltransferase RlmM	COG2933	J
entE	gene2739	7.19624	1.32527	1.20135	0.979191	2.44095	WP_095523248.1	2%2C3-dihydroxybenzoate-AMP ligase	COG1021	Q
cds1788	gene1815	34.506	6.38812	2.3426	1	2.43338	WP_095525261.1	hypothetical protein	none	none
cds3114	gene3157	4.41925	0.822865	0.92546	0.967556	2.42507	WP_095523384.1	hypothetical protein	none	none
cds1338	gene1359	18.4628	3.44515	1.79673	0.995407	2.42199	WP_095524969.1	granule-associated-like protein	COG5490	S
cds1964	gene1994	4.50809	0.899768	0.895805	0.967171	2.32489	WP_095525318.1	hypothetical protein	COG3150	R
cds1745	gene1772	9.5447	1.93816	1.08838	0.977558	2.30001	WP_095523953.1	hypothetical protein	COG0642	T
cds2833	gene2875	4.40431	0.899768	0.89139	0.967256	2.29129	WP_095524361.1	prevent-host-death family protein	COG2886	R
cds2682	gene2722	13.8402	2.84534	1.32783	0.977133	2.28219	WP_095524302.1	bifunctional metallophosphatase/5'-nucleotidase	COG0737	F
cds488	gene501	3.60693	0.746021	0.884405	0.96744	2.27348	WP_095523120.1	sulfonate ABC transporter permease	COG4986	P
cds1776	gene1803	6.59037	1.37403	0.838962	0.96815	2.26195	WP_095523982.1	chromosome segregation protein SMC	COG1196	D
argC	gene595	16.6077	3.48649	1.40084	0.958856	2.252	WP_095523502.1	N-acetyl-gamma-glutamyl-phosphate reductase	COG0002	E
cds1280	gene1301	3.31893	0.697263	0.863335	0.968123	2.25094	WP_095524920.1	Fe3+/spermidine/putrescine ABC transporter ATP-binding protein	COG3842	E
cds3306	gene3354	6.15302	1.31774	0.84243	0.968262	2.22323	WP_095524513.1	hypothetical protein	COG3287	S
cds888	gene909	6.04423	1.29713	1.10771	0.975523	2.22024	WP_095526055.1	ABC transporter ATP-binding protein	COG0488	R
cds2773	gene2815	3.82831	0.822865	0.927897	0.967674	2.21798		hypothetical protein	none	none
cds2726	gene2766	2.98956	0.648564	1.04724	0.980777	2.20461	WP_095523269.1	metalloprotease TldD	COG0312	R
cds655	gene670	17.2074	3.73758	1.40662	0.958847	2.20286	WP_095524728.1	hypothetical protein	COG3111	S
cds2700	gene2740	5.95539	1.29713	1.32474	0.97836	2.19887	WP_095523249.1	isochorismate synthase	COG1169	H
cds230	gene236	4.77657	1.04592	0.789785	0.959456	2.1912	WP_095522934.1	biopolymer transporter ExbD	COG0848	U
cds531	gene544	8.32452	1.82768	1.05456	0.980635	2.18735	WP_095523099.1	acyltransferase	COG4645	S
mtgA	gene1986	4.18294	0.920322	1.00281	0.97636	2.18431	WP_095523227.1	monofunctional biosynthetic peptidoglycan transglycosylase	COG0744	M
cds3429	gene3481	13.831	3.09666	1.27629	0.9882	2.15912	WP_095524599.1	amino acid permease	COG0531	E
cds3099	gene3142	7.21386	1.67388	1.01294	0.977923	2.10758	WP_095523371.1	hypothetical protein	COG2207	K
cds386	gene396	11.8633	2.78905	1.26234	0.987368	2.08866	WP_095526010.1	hypothetical protein	COG3617	X
cds1773	gene1800	4.5123	1.07407	0.788388	0.959014	2.07078	WP_095523980.1	TonB-dependent siderophore receptor	COG4771	P
cds2429	gene2467	10.1766	2.44045	1.03937	0.980617	2.06004	WP_095524097.1	hypothetical protein	none	none
cds1772	gene1799	15.3844	3.69647	1.35013	0.968283	2.05725	WP_095523979.1	SAM-dependent methyltransferase	none	none
cds50	gene50	4.87153	1.17147	0.781496	0.956714	2.05606	WP_095523410.1	BolA family transcriptional regulator	COG0271	T
cds2778	gene2820	2.69122	0.648564	0.857618	0.968261	2.05294	WP_095524319.1	hypothetical protein	none	none
cds2791	gene2833	2.69122	0.648564	0.857618	0.968261	2.05294	WP_095524329.1	terminase	COG5525	X
cds997	gene1018	5.37632	1.29713	0.968027	0.97129	2.0513	WP_095523706.1	hypothetical protein	none	none
cds3245	gene3290	11.3317	2.74794	1.2873	0.987864	2.04394	WP_095524458.1	hypothetical protein	COG0457	R
cds1341	gene1362	9.09889	2.24565	0.991737	0.974612	2.01856	WP_095524972.1	phenylphosphate carboxylase subunit delta	COG1778	M
cds1607	gene1632	81.41	20.2924	2.61287	1	2.00427	WP_095525155.1	hypothetical protein	none	none
cds1832	gene1859	2.98956	0.746021	0.795724	0.96123	2.00265	WP_095525299.1	metal-dependent hydrolase	COG1451	R
cds1307	gene1328	4.186	1.04592	0.921078	0.967378	2.0008	WP_095524945.1	TIGR00730 family Rossman fold protein	COG1611	R
emrB	gene2707	3.58625	0.899768	0.904342	0.967096	1.99485	WP_095524290.1	MFS transporter	COG2814	G
cds3442	gene3495	8.27704	2.09185	1.07246	0.979326	1.98434	WP_095524611.1	hypothetical protein	none	none
cds3011	gene3053	7.84041	1.99445	0.957429	0.970071	1.97494	WP_095525742.1	chorismate synthase	COG0082	E
gspI	gene1511	3.58625	0.920322	0.914883	0.967201	1.96227	WP_095525102.1	type II secretion system protein GspI	COG2165	N
cds2738	gene2779	5.33496	1.37403	0.91575	0.96722	1.95706	WP_095523280.1	colicin V production protein	COG1286	S
cds229	gene235	6.02355	1.61753	0.807362	0.964174	1.89682	WP_095522933.1	biopolymer transporter ExbB	COG0811	U
cds1126	gene1147	4.80031	1.29713	0.799207	0.962189	1.88781	WP_095523752.1	acyl carrier protein	COG0236	I
cds613	gene628	2.98956	0.822865	0.882655	0.967493	1.86121		MFS transporter	none	none
gabD	gene64	2.98956	0.822865	0.882655	0.967493	1.86121	WP_095523423.1	succinate-semialdehyde dehydrogenase (NADP(+))	COG1012	C
cds1539	gene1563	11.4029	3.22209	1.05639	0.980557	1.82333	WP_095523883.1	TonB-dependent siderophore receptor	COG4771	P
cds1061	gene1082	12.5726	3.59907	1.18553	0.977305	1.80458	WP_095526066.1	hypothetical protein	none	none
cds1603	gene1628	22.2827	6.38824	1.18497	0.977242	1.80243	WP_095525152.1	cell division protein FtsN	COG3087	D
cds1840	gene1867	12.0647	3.46599	0.999366	0.975813	1.79945	WP_095525307.1	TIGR01777 family protein	COG1090	R
cds2848	gene2890	7.03924	2.02248	0.789411	0.959337	1.7993	WP_095525672.1	hypothetical protein	COG0679	R
cds530	gene543	20.3862	5.88572	1.62952	0.98185	1.7923	WP_095523098.1	glucan biosynthesis protein D	COG3131	M
cds2834	gene2876	7.21999	2.09173	0.793885	0.960699	1.7873	WP_095524362.1	DUF3368 domain-containing protein	COG2405	R
cds1510	gene1534	7.14876	2.07888	0.814592	0.965607	1.78188	WP_095525125.1	flavin reductase	COG1853	C
cds1789	gene1816	11.3999	3.33257	1.06614	0.979912	1.77431	WP_095525262.1	chemotaxis protein	COG0840	N
cds827	gene847	4.75895	1.39453	0.892681	0.967229	1.77087	WP_095526034.1	phosphoribosylaminoimidazolesuccinocarboxamide synthase	COG0152	F
cds451	gene464	5.40006	1.62523	0.775319	0.954495	1.73233	WP_095523036.1	sugar ABC transporter permease	COG0395	G
cds1396	gene1418	3.56251	1.07407	0.764591	0.950345	1.72981	WP_095525019.1	hypothetical protein	COG2165	N
cds2607	gene2647	4.20668	1.29713	0.909844	0.967121	1.69736	WP_095524232.1	transcription elongation factor GreAB	COG0782	K
rpoE	gene413	22.4949	7.18273	1.27243	0.988088	1.64699	WP_095524687.1	tRNA polymerase sigma factor RpoE	COG1595	K
cds444	gene457	7.21386	2.32256	0.776592	0.954963	1.63506	WP_095523031.1	LysR family transcriptional regulator	COG0583	K
cds260	gene268	8.27704	2.69165	0.924739	0.967523	1.62062		GGDEF domain-containing protein	none	none
cds228	gene234	7.70716	2.52489	0.779916	0.956159	1.60998	WP_095522932.1	energy transducer TonB	COG0810	M
cds1182	gene1203	8.38656	2.84546	0.889598	0.967298	1.55942	WP_095523805.1	hypothetical protein	COG0672	P
cds2341	gene2378	11.8633	4.04507	1.04337	0.980741	1.55227	WP_095525597.1	hypothetical protein	COG1345	N
cds361	gene371	9.56538	3.2785	0.850183	0.968345	1.54479	WP_095524663.1	ATP-binding protein	COG0642	T
cds2343	gene2380	11.2666	3.91211	0.87363	0.967792	1.52603	WP_095525615.1	flagellar protein FliT	none	none
cds2980	gene3022	7.14876	2.49686	0.83808	0.968113	1.51758	WP_095525702.1	SIMPL domain-containing protein	COG2859	S
cds663	gene678	5.35564	1.89693	0.823279	0.966906	1.49739	WP_095524735.1	glycoside hydrolase	COG0791	M
cds1441	gene1463	26.8019	9.63801	1.12738	0.97428	1.47553	WP_095525061.1	alkyl hydroperoxide reductase subunit F	COG3634	V
cds2431	gene2469	12.0203	4.33762	0.914088	0.967185	1.4705	WP_095524110.1	arylesterase	COG2755	E
cds455	gene468	5.37938	1.99445	0.80519	0.963684	1.43145	WP_095523039.1	hypothetical protein	none	none
cds1604	gene1629	38.5113	14.4219	1.37372	0.961635	1.41702	WP_095525153.1	twin-arginine translocation pathway signal protein	COG1651	O
cds2344	gene2381	13.0184	4.93731	0.976313	0.972361	1.39875	WP_095525599.1	flagellar hook-length control protein FliK	none	none
cds2069	gene2104	6.57582	2.49674	0.825126	0.967122	1.39712	WP_095525423.1	hypothetical protein	none	none
cds268	gene276	38.2171	14.5191	1.53105	0.978898	1.39626	WP_095522968.1	hypothetical protein	COG3133	M
cds1808	gene1835	13.0567	5.03471	0.967102	0.971177	1.37481	WP_095525275.1	BadM/Rrf2 family transcriptional regulator	COG1959	K
cds3106	gene3149	13.1961	5.091	1.06942	0.979621	1.37409	WP_095523378.1	peptidase M16	COG0612	R
cds1528	gene1552	30.9764	12.12	1.46934	0.972134	1.35378	WP_095523872.1	hypothetical protein	COG5316	S
cds2228	gene2265	19.0626	7.49034	1.22823	0.982812	1.34764	WP_095524014.1	hypothetical protein	none	none
cds869	gene890	16.7287	6.58281	0.913971	0.967182	1.34555	WP_095524807.1	electron transfer flavoprotein-ubiquinone oxidoreductase	COG0644	C
cds2372	gene2409	17.127	6.79302	0.855668	0.968295	1.33415	WP_095525625.1	hypothetical protein	COG0642	T
cds429	gene442	14.3243	5.6908	1.14058	0.974124	1.33176	WP_095523018.1	transcriptional regulator	COG1396	K
cds3392	gene3444	16.7555	6.72178	1.03391	0.980312	1.31772	WP_095525866.1	transporter	COG4395	I
cds1527	gene1551	22.9629	9.26406	0.806011	0.963872	1.30958	WP_095523871.1	NADPH-dependent FMN reductase	COG0431	C
cds672	gene687	14.3419	5.78855	0.881503	0.967529	1.30897	WP_095524744.1	ABC transporter ATP-binding protein	COG1131	V
cds1771	gene1798	13.7008	5.57834	0.999561	0.975844	1.29636	WP_095523978.1	repressor LexA	COG1974	K
cds1755	gene1782	10.7856	4.39368	0.806609	0.964008	1.2956	WP_095523962.1	phosphoribosyl-ATP diphosphatase	COG0140	E
cds402	gene412	26.2971	10.7819	1.51035	0.979967	1.28629	WP_095524686.1	anti-sigma 24 factor	COG3073	T
zwf	gene2887	15.1431	6.24962	0.771841	0.953189	1.27682	WP_095525669.1	glucose-6-phosphate dehydrogenase	COG0364	G
cds2037	gene2071	28.3598	12.0072	1.02264	0.979229	1.23995	WP_095525388.1	hypothetical protein	COG4575	J
cds401	gene411	24.4864	10.4743	1.46078	0.969257	1.22513	WP_095524685.1	siderophore-interacting protein	COG3026	T
cds1175	gene1196	14.9417	6.83401	0.907138	0.967101	1.12854	WP_095523801.1	hypothetical protein	none	none
cds1644	gene1669	50.4771	23.4452	1.3968	0.958977	1.10633	WP_095525189.1	peptidase	COG0265	O
cds3115	gene3158	17.1569	8.07508	0.874038	0.967778	1.08724	WP_095523385.1	hypothetical protein	none	none
cds2095	gene2130	10.1176	4.7835	0.832633	0.967805	1.08073	WP_095525439.1	GTP cyclohydrolase	COG0302	H
msrA	gene991	15.5652	7.58774	0.905048	0.967096	1.03658	WP_095523680.1	peptide-methionine (S)-S-oxide reductase	COG0225	O
