# Supplementary material for: Metatranscriptomic Analysis of the Bacterial Symbiont Dactylopiibacterium carminicum from the Carmine Cochineal Dactylopius coccus (Hemiptera: Coccoidea: Dactylopiidae)
Source: Life (Basel). 2019 Jan 3;9(1):4. doi: 10.3390/life9010004 (PMC6463064; doi:10.3390/life9010004)
Supplement: Supplementary file 1 [file life-09-00004-s001.zip › supplementary_files-revise/Table_S3.xlsx]

## Sheet: Table S3a
Table S3. Quantitative transcript analysis
Table S3a. Quantitative transcript analysis of ribosomal proteins
		avergage =	1.01321
		standard deviation =	0.404322
		standard error =	0.0555379
GeneID	Protein GenBank ID	Annotation	Hemo/gut
gene2953	WP_095525686.1	30S ribosomal protein S1	1.2
gene1723	WP_095525237.1	30S ribosomal protein S2	0.9
gene3409	WP_095524570.1	30S ribosomal protein S3	0.8
gene3390	WP_095524551.1	30S ribosomal protein S4	1.3
gene3398	WP_095524559.1	30S ribosomal protein S5	1
gene2452	WP_095524084.1	30S ribosomal protein S6	1.9
gene3419	WP_095524579.1	30S ribosomal protein S7	1.5
gene3401	WP_095524562.1	30S ribosomal protein S8	1.2
gene2178	WP_095525478.1	30S ribosomal protein S9	1.1
gene3416	WP_095524576.1	30S ribosomal protein S10	0.6
gene3391	WP_095524552.1	30S ribosomal protein S11	1.2
gene3420	WP_095524580.1	30S ribosomal protein S12	0.9
gene3392	WP_095524553.1	30S ribosomal protein S13	1.2
gene3402	WP_095524563.1	30S ribosomal protein S14	1.6
gene1524	WP_095525117.1	30S ribosomal protein S15	0.9
gene2572	WP_095524166.1	30S ribosomal protein S16	1
gene3406	WP_095524567.1	30S ribosomal protein S17	1
gene2450	WP_095524082.1	30S ribosomal protein S18	1.3
gene3411	WP_095524571.1	30S ribosomal protein S19	0.6
gene1532	WP_095525124.1	30S ribosomal protein S20	1.3
gene579	WP_095523490.1	30S ribosomal protein S21	1.5
gene3425	WP_095524585.1	50S ribosomal protein L1	0.7
gene3412	WP_095524572.1	50S ribosomal protein L2	0.6
gene3415	WP_095524575.1	50S ribosomal protein L3	0.7
gene3414	WP_095524574.1	50S ribosomal protein L4	0.6
gene3403	WP_095524564.1	50S ribosomal protein L5	1.3
gene3400	WP_095524561.1	50S ribosomal protein L6	0.8
gene3423	WP_095524583.1	50S ribosomal protein L7/L12	0.9
gene2449	WP_095524081.1	50S ribosomal protein L9	1.9
gene3424	WP_095524584.1	50S ribosomal protein L10	0.6
gene3426	WP_095524586.1	50S ribosomal protein L11	0.7
gene2177	WP_095525477.1	50S ribosomal protein L13	1.3
gene3405	WP_095524566.1	50S ribosomal protein L14	0.7
gene3396	WP_095524557.1	50S ribosomal protein L15	0.5
gene3408	WP_095524569.1	50S ribosomal protein L16	0.8
gene3388	WP_095524549.1	50S ribosomal protein L17	2.4
gene3399	WP_095524560.1	50S ribosomal protein L18	1.1
gene2569	WP_095524163.1	50S ribosomal protein L19	1
gene1468	WP_095525064.1	50S ribosomal protein L20	0.7
gene2204	WP_095525500.1	50S ribosomal protein L21	0.6
gene3410	WP_095524596.1	50S ribosomal protein L22	0.8
gene3413	WP_095524573.1	50S ribosomal protein L23	0.6
gene3404	WP_095524565.1	50S ribosomal protein L24	0.5
gene2203	WP_095525499.1	50S ribosomal protein L27	0.9
gene2427	WP_095524063.1	50S ribosomal protein L28	0.8
gene3407	WP_095524568.1	50S ribosomal protein L29	0.7
gene3397	WP_095524558.1	50S ribosomal protein L30	0.8
gene3033	WP_095525712.1	50S ribosomal protein L31	0.8
gene422	WP_095524695.1	50S ribosomal protein L32	1.7
gene2428	WP_095524064.1	50S ribosomal protein L33	1.6
gene1069	WP_018604832.1	50S ribosomal protein L34	0.7
gene1467	WP_095525063.1	50S ribosomal protein L35	0.9
gene3393	WP_095524554.1	50S ribosomal protein L36	1

## Sheet: Table S3b
Table S3b. Quantitative transcript analysis hemolymph/gut
	Protein GenBank ID	hemo/gut ratio
Pentose phosphate pathway
	WP_095525317.1	4.48585	ribose 5-phosphate isomerase A
	WP_095524448.1	2.76052	gluconolactonase
	WP_095524783.1	2.07039	phosphoribulokinase
Riboflavin biosynthesis
	WP_095525282.1	3.10559	riboflavin biosynthesis protein RibD
	WP_095523947.1	2.00138	bifunctional riboflavin kinase/FMN adenylyltransferase
Nitrogen fixation
	WP_095523324.1	2.07039	dinitrogenase alpha-subunit
Transporters
	WP_095525579.1	4.83092	biopolymer transporter ExbD
	WP_095525852.1	4.14079	aromatic amino acid transporter AroP
	WP_095524834.1	4.14079	proline/glycine betaine ABC transporter substrate-binding protein ProX
	WP_011238885.1	3.62319	ABC transporter permease
	WP_095524092.1	3.45066	lysine transporter LysE
	WP_095525827.1	3.45066	benzoate transporter
	WP_095525050.1	3.10559	Co2+/Mg2+ efflux protein ApaG
	WP_095525365.1	3.10559	phosphate ABC transporter permease subunit PstC
	WP_095524035.1	2.76052	amino acid ABC transporter permease
	WP_095524778.1	2.24293	ABC transporter substrate-binding protein
	WP_095525364.1	2.24293	phosphate ABC transporter-2C permease protein PstA
	WP_095524472.1	2.07039	BMP family ABC transporter substrate-binding protein
Transcriptional regulators
	WP_095524940.1	4.14079	AraC family transcriptional regulator
	WP_095524048.1	3.79572	AraC family transcriptional regulator
	WP_095524881.1	3.10559	AsnC family transcriptional regulator
	WP_095525280.1	3.10559	GntR family transcriptional regulator
	WP_095523542.1	2.93306	transcriptional regulator
	WP_095523675.1	2.76052	LysR family transcriptional regulator
	WP_095525272.1	2.76052	transcriptional regulator NrdR
	WP_095524450.1	2.30159	transcriptional regulator
Flagella
	WP_002924034.1	6.21118	flagellar biosynthesis protein FlgH
	WP_095524383.1	4.14079	flagellar basal body protein FliL
Spermidine biosynthesis
	WP_095524650.1	3.79572	spermidine synthase
Hypothetical proteins
	WP_095525561.1	7.59144	hypothetical protein
	WP_095523049.1	4.83092	hypothetical protein
	WP_095526084.1	4.48585	hypothetical protein
	WP_095525051.1	4.48585	hypothetical protein
	WP_095524067.1	4.14079	hypothetical protein
	WP_095525967.1	4.14079	hypothetical protein
	WP_095525565.1	3.79572	hypothetical protein
	WP_095523955.1	3.45066	hypothetical protein
	WP_095524994.1	3.45066	hypothetical protein
	WP_095523506.1	3.45066	hypothetical protein
	WP_095525420.1	3.27812	hypothetical protein
	WP_095524264.1	3.10559	hypothetical protein
	WP_095523425.1	3.10559	hypothetical protein
	WP_095524352.1	3.10559	hypothetical protein
	WP_095524909.1	3.10559	hypothetical protein
	WP_095525892.1	3.10559	hypothetical protein
	WP_095525335.1	2.96756	hypothetical protein
	WP_095525441.1	2.76052	hypothetical protein
	WP_095526004.1	2.76052	hypothetical protein
	WP_095525493.1	2.76052	hypothetical protein
	WP_095524432.1	2.76052	hypothetical protein
	WP_095524189.1	2.76052	hypothetical protein
	WP_095523687.1	2.76052	hypothetical protein
	WP_095525104.1	2.76052	hypothetical protein
	WP_095525590.1	2.76052	hypothetical protein
	WP_095522911.1	2.76052	hypothetical protein
	WP_095523643.1	2.76052	hypothetical protein
	WP_095523150.1	2.41546	hypothetical protein
	WP_095524074.1	2.41546	hypothetical protein
	WP_095523138.1	2.41546	hypothetical protein
	WP_095524250.1	2.41546	hypothetical protein
	WP_095525566.1	2.32919	hypothetical protein
	WP_095525564.1	2.30159	hypothetical protein
	WP_095523649.1	2.07039	hypothetical protein
	WP_095524479.1	2.07039	hypothetical protein
	WP_095523450.1	2.07039	hypothetical protein
Others
	WP_095524998.1	8.28157	DNA-binding response regulator
	WP_095523931.1	7.93651	glycine cleavage system protein H
	WP_095525481.1	6.21118	geranyl transferase
	WP_095525213.1	5.34852	protein translocase subunit SecF
	WP_095525492.1	5.17598	TIGR01666 family membrane protein
	WP_095524071.1	4.83092	DNA repair protein RecN
	WP_095525767.1	4.83092	phytoene dehydrogenase
	WP_095523935.1	4.83092	segregation/condensation protein A
	WP_095525580.1	4.83092	tetraacyldisaccharide 4'-kinase
	WP_095524010.1	4.83092	TIGR00645 family protein
	WP_095524731.1	4.48585	GNAT family N-acetyltransferase
	WP_095525687.1	4.48585	integration host factor subunit beta
	WP_095522941.1	4.48585	septum formation inhibitor Maf
	WP_095523420.1	4.14079	bifunctional diguanylate cyclase/phosphodiesterase
	WP_095523236.1	4.14079	cytochrome C
	WP_095525606.1	4.14079	electron transport complex subunit RsxC
	WP_095525563.1	4.14079	ferritin
	WP_095525257.1	4.14079	ribosome recycling factor
	WP_095524981.1	3.79572	chain-length determining protein
	WP_095524488.1	3.79572	exodeoxyribonuclease I
	WP_095525433.1	3.79572	RnfH family protein
	WP_095523507.1	3.79572	tRNA (N6-isopentenyl adenosine(37)-C2)-methylthiotransferase MiaB
	WP_095523679.1	3.79572	tRNA cyclic N6-threonylcarbamoyladenosine(37) synthase TcdA
	WP_095524267.1	3.79572	Zn-dependent hydrolase
	WP_095524449.1	3.45066	3-ketoacyl-ACP synthase
	WP_095523014.1	3.45066	acetyl-CoA carboxylase carboxyl transferase subunit alpha
	WP_095525235.1	3.45066	aspartate ammonia-lyase
	WP_095525788.1	3.45066	chemotaxis protein
	WP_095523581.1	3.45066	c-type cytochrome biogenesis protein CcmI
	WP_095523726.1	3.45066	glycosyl transferase family 9
	WP_095524865.1	3.45066	GNAT family N-acetyltransferase
	WP_095523551.1	3.45066	GTP 3'-2C8-cyclase MoaA
	WP_095525928.1	3.45066	NAD+ synthase
	WP_095524006.1	3.45066	NADPH-dependent FMN reductase
	WP_008652341.1	3.45066	nucleoside-diphosphate sugar epimerase
	WP_095525509.1	3.45066	recombination protein RecR
	WP_020746940.1	3.45066	restriction endonuclease
	WP_095525765.1	3.45066	tRNA adenosine(34) deaminase TadA
	WP_095524914.1	3.10559	anti-anti-sigma factor
	WP_095524374.1	3.10559	cell division topological specificity factor MinE
	WP_095525651.1	3.10559	chemotaxis protein CheW
	WP_095523145.1	3.10559	divalent-cation tolerance protein CutA
	WP_095525840.1	3.10559	DNA mismatch repair protein MutS
	WP_095523154.1	3.10559	FMN-dependent NADH-azoreductase
	WP_095524085.1	3.10559	hydroxyacid dehydrogenase
	WP_095525649.1	3.10559	inositol monophosphatase
	WP_095523652.1	3.10559	IS110 family transposase
	WP_095523511.1	3.10559	mannose-1-phosphate guanylyltransferase
	WP_095523987.1	3.10559	peptide chain release factor 2
	WP_095525471.1	3.10559	protease
	WP_095524376.1	3.10559	septum site-determining protein MinC
	WP_095524207.1	3.10559	sulfurtransferase
	WP_095525717.1	3.10559	thioredoxin
	WP_095525045.1	3.10559	type II secretion system protein G
	WP_095523594.1	2.76052	5-methyltetrahydropteroyltriglutamate--homocysteine S-methyltransferase
	WP_095524077.1	2.76052	6-phosphogluconolactonase
	WP_095523283.1	2.76052	acetyl-CoA carboxylase carboxyl transferase subunit beta
	WP_011767048.1	2.76052	anthranilate synthase component I
	WP_095523877.1	2.76052	bifunctional diguanylate cyclase/phosphodiesterase
	WP_095524870.1	2.76052	chromosome partitioning protein
	WP_095525551.1	2.76052	DNA mismatch repair protein MutS
	WP_095523253.1	2.76052	glucokinase
	WP_095525671.1	2.76052	GNAT family N-acetyltransferase
	WP_095525850.1	2.76052	lipid hydroperoxide peroxidase
	WP_095524622.1	2.76052	tRNA (adenosine(37)-N6)-threonylcarbamoyltransferase complex ATPase subunit type 1 TsaE
	WP_095524869.1	2.58799	chromosome partitioning protein ParB
	WP_095525871.1	2.58799	F0F1 ATP synthase subunit B
	WP_095525976.1	2.52933	sulfurtransferase
	WP_095522940.1	2.41546	16S rRNA (cytosine(967)-C(5))-methyltransferase
	WP_095525733.1	2.41546	2-alkenal reductase
	WP_095524087.1	2.41546	30S ribosomal protein S12 methylthiotransferase RimO
	WP_095525542.1	2.41546	cell shape determination protein CcmA
	WP_095525968.1	2.41546	NUDIX hydrolase
	WP_095525271.1	2.41546	serine hydroxymethyltransferase
	WP_095523292.1	2.30159	3-isopropylmalate dehydratase small subunit
	WP_095525238.1	2.30159	elongation factor Ts
	WP_095525020.1	2.24293	general secretion pathway protein GspG
	WP_095525099.1	2.20842	type II secretion system protein GspF
	WP_095525799.1	2.20152	lysine decarboxylase
	WP_095523302.1	2.18427	2-2C3-2C4-2C5-tetrahydropyridine-2-2C6-dicarboxylate N-succinyltransferase
	WP_095525416.1	2.15666	acetyl-CoA carboxylase biotin carboxylase subunit
	WP_095524216.1	2.13941	dihydroxy-acid dehydratase
	WP_095523959.1	2.12905	1-(5-phosphoribosyl)-5-[(5-phosphoribosylamino)methylideneamino]imidazole-4-carboxamide isomerase
	WP_095525748.1	2.07039	cytochrome c5 family protein
	WP_095523229.1	2.07039	diphosphate--fructose-6-phosphate 1-phosphotransferase
	WP_095524371.1	2.07039	DUF805 domain-containing protein
	WP_004381875.1	2.07039	glutaredoxin 3
	WP_095523444.1	2.07039	succinate dehydrogenase-2C cytochrome b556 subunit
	WP_095524174.1	2.07039	tyrosine recombinase XerC
	WP_095523297.1	2.02208	cupin

## Sheet: Table S3c
Table S3c. Quantitative transcript analysis gut/hemolymph
	Protein GenBankID	gut/hemo
Antibiotic production
	WP_095523674.1	4	polyketide cyclase
	WP_095523280.1	2	colicin V production protein
Proteases and peptidases
	WP_095523269.1	4	metalloprotease TldD
	WP_095523270.1	4	pyroglutamyl-peptidase I
Iron uptake
	WP_095525392.1	10	hemin uptake protein HemP
B12 synthesis
	WP_095523085.1	6	cobalamin biosynthesis protein CobW
Multidrug resistance
	WP_095523064.1	3.5	multidrug transporter subunit MdtA
Transporters
	WP_095523028.1	5	ABC transporter
	WP_095524777.1	4	ABC transporter permease
	WP_095523621.1	4	efflux transporter periplasmic adaptor subunit
	WP_095524098.1	3.25217	ABC transporter
	WP_095522933.1	2.66522	biopolymer transporter ExbB
	WP_095523065.1	2.5	multidrug transporter subunit MdtC
	WP_095526055.1	2.33478	ABC transporter ATP-binding protein
	WP_095525293.1	2.33478	amino acid transporter
	WP_019401951.1	2	MFS transporter
	WP_095524290.1	2	MFS transporter
	WP_095525762.1	2	MFS transporter
	WP_095524393.1	2	peptide ABC transporter
Transcriptional regulators
	WP_095525875.1	9	LysR family transcriptional regulator
	WP_012349150.1	7	LysR family transcriptional regulator
	WP_095525722.1	2.5	ArsR family transcriptional regulator
	WP_095523410.1	2	BolA family transcriptional regulator
	WP_003056026.1	2	Com family DNA-binding transcriptional regulator
	WP_095524924.1	2	GntR family transcriptional regulator
	WP_095525951.1	2	LysR family transcriptional regulator
Flagella
	WP_095525615.1	2	flagellar protein FliT
Lipopolysaccharide biosynthesis
	WP_095525849.1	3	heptosyltransferase
Hypothetical proteins
	WP_095525673.1	9	hypothetical protein
	WP_095525391.1	9	hypothetical protein
	WP_095523953.1	6.5	hypothetical protein
	WP_095523954.1	6	hypothetical protein
	WP_095524513.1	6	hypothetical protein
	WP_095524316.1	5	hypothetical protein
	WP_095524318.1	5	hypothetical protein
	WP_095526050.1	5	hypothetical protein
	WP_095523808.1	5	hypothetical protein
	WP_095523260.1	4.5	hypothetical protein
	WP_095524992.1	4	hypothetical protein
	WP_095525955.1	4	hypothetical protein
	WP_095524319.1	4	hypothetical protein
	WP_095523853.1	4	hypothetical protein
	WP_095523274.1	4	hypothetical protein
	WP_095525304.1	4	hypothetical protein
	WP_095524852.1	3.5	hypothetical protein
	WP_095525318.1	3.5	hypothetical protein
	WP_095523384.1	3.5	hypothetical protein
	WP_095523466.1	3.33478	hypothetical protein
	WP_095524233.1	3.33478	hypothetical protein
	WP_095524728.1	3	hypothetical protein
	WP_095526068.1	2.5	hypothetical protein
	WP_095523438.1	2.5	hypothetical protein
	WP_095523053.1	2.5	hypothetical protein
	WP_095524279.1	2.5	hypothetical protein
	WP_095525436.1	2.33478	hypothetical protein
	WP_095523357.1	2.33478	hypothetical protein
	WP_095525261.1	2.18696	hypothetical protein
	WP_095526010.1	2	hypothetical protein
	WP_095524611.1	2	hypothetical protein
	WP_095524873.1	2	hypothetical protein
	WP_095523382.1	2	hypothetical protein
	WP_095525804.1	2	hypothetical protein
	WP_095523681.1	2	hypothetical protein
	WP_009238696.1	2	hypothetical protein
	WP_095522959.1	2	hypothetical protein
	WP_095523354.1	2	hypothetical protein
Others
	WP_095525172.1	7.5	short-chain dehydrogenase
	WP_095524767.1	7	TonB-dependent receptor
	WP_095523710.1	6	aminoacetone oxidase family FAD-binding enzyme
	WP_095525536.1	6	glycosyltransferase
	WP_095524781.1	5	DNA-binding response regulator
	WP_006414857.1	4	chromosome partitioning protein ParB
	WP_095524223.1	4	cyanase
	WP_095525299.1	4	metal-dependent hydrolase
	WP_095523227.1	4	monofunctional biosynthetic peptidoglycan transglycosylase
	WP_095523625.1	4	pilus assembly protein
	WP_095526013.1	4	terminase
	WP_095524329.1	4	terminase
	WP_095523351.1	4	transglutaminase
	WP_095525395.1	4	tRNA glutamyl-Q(34) synthetase GluQRS
	WP_095524758.1	4	two-component sensor histidine kinase
	WP_095525102.1	4	type II secretion system protein GspI
	WP_095523502.1	3.66522	N-acetyl-gamma-glutamyl-phosphate reductase
	WP_095523617.1	3	CDP-diacylglycerol--glycerol-3-phosphate 3-phosphatidyltransferase
	WP_095524945.1	3	TIGR00730 family Rossman fold protein
	WP_095525742.1	2.75217	chorismate synthase
	WP_095524028.1	2.66522	5-formyltetrahydrofolate cyclo-ligase
	WP_095524300.1	2.66522	pantetheine-phosphate adenylyltransferase
	WP_095523735.1	2.5	3-oxoacyl-ACP synthase
	WP_095525821.1	2.5	chemotaxis protein CheD
	WP_095523497.1	2.5	D-mannonate oxidoreductase
	WP_095523616.1	2.5	excinuclease ABC subunit C
	WP_095523249.1	2.33478	isochorismate synthase
	WP_095524897.1	2.33478	SAM-dependent methyltransferase
	WP_095523248.1	2.25217	2-2C3-dihydroxybenzoate-AMP ligase
	WP_095524302.1	2.25217	bifunctional metallophosphatase/5'-nucleotidase
	WP_095523405.1	2.25217	SAM-dependent methyltransferase
	WP_095525307.1	2.16522	TIGR01777 family protein
	WP_095524969.1	2.1	granule-associated-like protein
	WP_007175935.1	2	adenosylcobinamide-GDP ribazoletransferase
	WP_095525262.1	2	chemotaxis protein
	WP_095525264.1	2	chemotaxis protein CheA
	WP_095524362.1	2	DUF3368 domain-containing protein
	WP_095525144.1	2	DUF3460 domain-containing protein
	WP_095524847.1	2	NADH-quinone oxidoreductase subunit I
	WP_095524972.1	2	phenylphosphate carboxylase subunit delta
	WP_095524361.1	2	prevent-host-death family protein
	WP_095523423.1	2	succinate-semialdehyde dehydrogenase (NADP(+))
	WP_095525915.1	2	TonB-dependent receptor
	WP_095525407.1	2	UDP-glucuronosyltransferase
